# Supplementary material for: Regulation of Abiotic Stress Signalling by Arabidopsis C-Terminal Domain Phosphatase-Like 1 Requires Interaction with a K-Homology Domain-Containing Protein
Source: PLoS One. 2013 Nov 26;8(11):e80509. doi: 10.1371/journal.pone.0080509 (PMC3841200; doi:10.1371/journal.pone.0080509)
Supplement: Data S1 — (TXT) [file pone.0080509.s005.txt]

>pEnSOCPL1F3SGThsp
aacatgtgagcaaaaggccagcaaaaggccaggaaccgtaaaaaggccgcgttgctggcgtttttccataggctccgcccccctgacgagcatcacaaaaatcgacgctcaagtcagaggtggcgaaacccgacaggactataaagataccaggcgtttccccctggaagctccctcgtgcgctctcctgttccgaccctgccgcttaccggatacctgtccgcctttctcccttcgggaagcgtggcgctttctcatagctcacgctgtaggtatctcagttcggtgtaggtcgttcgctccaagctgggctgtgtgcacgaaccccccgttcagcccgaccgctgcgccttatccggtaactatcgtcttgagtccaacccggtaagacacgacttatcgccactggcagcagccactggtaacaggattagcagagcgaggtatgtaggcggtgctacagagttcttgaagtggtggcctaactacggctacactagaagaacagtatttggtatctgcgctctgctgaagccagttaccttcggaaaaagagttggtagctcttgatccggcaaacaaaccaccgctggtagcggtggtttttttgtttgcaagcagcagattacgcgcagaaaaaaaggatctcaagaagatcctttgatcttttctacggggtctgacgctcagtggaacggggcccaatctgaataatgttacaaccaattaaccaattctgattagaaaaactcatcgagcatcaaatgaaactgcaatttattcatatcaggattatcaataccatatttttgaaaaagccgtttctgtaatgaaggagaaaactcaccgaggcagttccataggatggcaagatcctggtatcggtctgcgattccgactcgtccaacatcaatacaacctattaatttcccctcgtcaaaaataaggttatcaagtgagaaatcaccatgagtgacgactgaatccggtgagaatggcaaaagtttatgcatttctttccagacttgttcaacaggccagccattacgctcgtcatcaaaatcactcgcatcaaccaaaccgttattcattcgtgattgcgcctgagcgagacgaaatacgcgatcgctgttaaaaggacaattacaaacaggaatcgaatgcaaccggcgcaggaacactgccagcgcatcaacaatattttcacctgaatcaggatattcttctaatacctggaatgctgtttttccggggatcgcagtggtgagtaaccatgcatcatcaggagtacggataaaatgcttgatggtcggaagaggcataaattccgtcagccagtttagtctgaccatctcatctgtaacatcattggcaacgctacctttgccatgtttcagaaacaactctggcgcatcgggcttcccatacaagcgatagattgtcgcacctgattgcccgacattatcgcgagcccatttatacccatataaatcagcatccatgttggaatttaatcgcggcctcgacgtttcccgttgaatatggctcataacaccccttgtattactgtttatgtaagcagacagttttattgttcatgatgatatatttttatcttgtgcaatgtaacatcagagattttgagacacgggccagagctgcagctggatggcaaataatgattttattttgactgatagtgacctgttcgttgcaacaaattgataagcaatgctttcttataatgccaactttgtacaagaaagctgggtctagatTAGCTTGCATGCCTGCAGGTCGACggtatcgataagctcgcGGATCCctgaaagcgacgttggatgttaacatctacaaattgccttttcttatcgaccatgtacgtaagcgcttacgtttttggtggacccttgaggaaactggtagctgttgtgggcctgtggtctcaagatggatcattaatttccaccttcacctacgatggggggcatcgcaccggtgagtaatattgtacggctaagagcgaatttggcctgtaGGATCCctgaaagcgacgttggatgttaacatctacaaattgccttttcttatcgaccatgtacgtaagcgcttacgtttttggtggacccttgaggaaactggtagctgttgtgggcctgtggtctcaagatggatcattaatttccaccttcacctacgatggggggcatcgcaccggtgagtaatattgtacggctaagagcgaatttggcctgtaGGATCCctgaaagcgacgttggatgttaacatctacaaattgccttttcttatcgaccatgtacgtaagcgcttacgtttttggtggacccttgaggaaactggtagctgttgtgggcctgtggtctcaagatggatcattaatttccaccttcacctacgatggggggcatcgcaccggtgagtaatattgtacggctaagagcgaatttggcctgtaGGATCCgcgagctggtcaatcccattgcttttgaagcagctcaacattgatctctttctcgatcgagggAGATTTTTCAAATCAGTGCGCAAGACGTGACGTAAGTATCCGAGTCAGTTTTTATTTTTCTACTAATTTGGTCGTTTATTTCGGCGTGTAGGACATGGCAACCGGGCCTGAATTTCGCGGGTATTCTGTTTCTATTCCAACTTTTTCTTGATCCGCAGCCATTAACGACTTTTGAATAGATACGCTGACACGCCAAGCCTCGCTAGTCAAAAGTGTACCAAACAACGCTTTACAGCAAGAACGGAATGCGCGTGACGCTCGCGGTGACGCCATTTCGCCTTTTCAGAAATGGATAAATAGCCTTGCTTCCTATTATATCTTCCCAAATTACCAATACATTACACTAGCATCTGAATTTCATAACCAATCTCGATACACCAAATCGACTCTAGctagAgcccAGCTTTATTTTTACAACAATTACCAACAACAACAAACAACAAACAACATTACAATTACTATTTACAATTACAcTCGAccATGTATAGTAATAATAGAGTAGAAGTGTTTCATGGTGATGGAAGACTTGGAGAATTGGAGATATACCCTTCAAGGGAATTGAATCAGCAACAAGATGATGTGATGAAGCAGAGGAAGAAGAAACAGAGGGAAGTAATGGAGCTAGCCAAGATGGGAATCAGAATAAGCCACTTTTCTCAATCTGGCGAGAGGTGTCCTCCTCTTGCAATACTTACTACAATTTCATCTTGTGGCCTTTGTTTCAAATTAGAAGCTTCACCTTCTCCAGCTCAGGAGTCACTCAGTTTATTCTACTCGTCCTGTCTCAGGGACAACAaggtatctaaaccttacgaacctttaagccttactcagacttagattttatcaactaaaactcaaaaacacttaatgataaataggattttgtgtcattatttaacttccttaatgtcagagctgcatcaagtttggggctttagaaacttttagtagagtgggggtttgaatcttgtgttgtttgttatgttacaaattgtcctcatatttgtgagttttggatttttgcttcttgcAGACAGCAGTAATGCTCTTGGGTGGAGAAGAGCTCCATTTGGTTGCTATGTACTCGGAAAATATCAAGAATGACCGTCCTTGTTTCTGGGCATTTAGTGTTGCTCCTGGAATTTACGATTCCTGTCTTGTTATGTTGAATCTTAGATGTCTGGGTATTGTCTTTGATCTTGATGAAACCCTTGTAGTGGCGAATACCATGCGCTCATTTGAGGATAAGATTGACGGGTTTCAGCGGAGAATAAACAACGAGATGGACCCTCAACGCCTTGCCGTTATAGTGGCTGAGATGAAGCGTTATCAAGATGACAAAAATCTATTGAAGCAATATATTGAAAGTGACCAGGTTGTTGAAAACGGGGAGGTGATAAAGGTGCAATCTGAAATTGTTCCTGCCTTGTCTGACAACCATCAGCCTCTTGTTCGCCCTCTGATAAGGTTGCAAGAGAAGAATATTATTCTGACTCGCATTAACCCAATGATTCGTGATACAAGTGTTCTTGTGAGAATGAGGCCCTCATGGGAGGAACTTCGAAGCTATTTGACAGCAAAAGGGCGTAAGCGTTTTGAAGTATATGTTTGCACGATGGCTGAAAGAGATTACGCCTTAGAGATGTGGAGGCTCCTTGATCCAGAAGGGAATTTGATAAACACAAATGACTTGCTTGCTCGCATCGTTTGTGTGAAATCTGGTTTTAAAAAGTCACTGTTCAATGTGTTTCTCGATGGAACCTGCCATCCAAAGATGGCATTGGTAATTGATGATCGATTGAAAGTTTGGGATGAGAAGGATCAGCCGAGGGTACATGTGGTTCCTGCATTCGCTCCCTATTATTCTCCTCAAGCTGAAGCTGCTGCAACACCAGTACTATGTGTTGCCAGGAACGTTGCCTGTGGTGTCAGAGGTGGATTTTTCAGGGATTTTGATGATAGTCTGCTACCAAGGATTGCTGAAATTTCTTATGAGAATGATGCTGAGGATATTCCTTCTCCGCCTGATGTCAGCCATTATTTGGTGTCGGAGGATGATACATCGGGTTTAAATGGGAACAAAGATCCACTTTCCTTTGACGGGATGGCTGATACTGAAGTGGAGAGAAGACTGAAGGAGGCAATTTCTGCATCTTCAGCTGTCCTTCCGGCGGCAAATATAGATCCGAGGATAGCTGCTCCCGTTCAGTTCCCCATGGCTTCTGCTTCTTCTGTTTCAGTTCCAGTACCAGTACAAGTCGTGCAACAAGCAATACAACCTTCAGCTATGGCCTTTCCAAGTATTCCATTTCAACAACCTCAACAACCGACATCAATAGCTAAACACTTGGTTCCTTCAGAACCAAGCTTGCAGAGTTCTCCTGCTAGAGAGGAAGGTGAGGTACCTGAATCAGAATTAGATCCAGATACTAGGAGGAGACTCCTCATATTGCAGCATGGACAAGATACTAGGGATCCTGCTCCAAGTGAACCTTCATTTCCTCAGAGACCTCCAGTTCAAGCTCCACCCTCACATGTGCAATCAAGAAATGGCTGGTTTCCTGTTGAGGAGGAGATGGATCCTGCTCAAATTCGTCGAGCAGTCTCAAAAGAATATCCGTTGGATTCTGAAATGATTCATATGGAAAAGCACAGGCCTCGTCATCCATCATTTTTTTCTAAGATTGATAACTCAACTCAGTCTGACAGGATGCTTCATGAGAATCGCAGGCCGCCAAAGGAGTCTCTCCGGAGAGATGAACAGTTACGTTCAAATAACAATCTACCTGACTCTCATCCTTTCTATGGGGAGGATGCGTCTTGGAATCAATCTTCCTCTAGGAACAGTGATCTTGACTTCCTACCTGAACGAAGTGTCTCAGCAACGGAGACTTCAGCTGATGTTCTACACGGAATTGCTATCAAATGTGGAGCTAAGGTGGAGTACAAACCAAGTTTAGTTTCTAGTACAGATTTGCGGTTCTCTGTTGAGGCTTGGCTTTCTAATCAAAAAATTGGAGAAGGGATTGGCAAATCGAGAAGAGAAGCCCTGCATAAGGCTGCTGAAGCTTCTATACAGAATTTAGCTGATGGATATATGCGTGCAAATGGTGACCCAGGGCCCAGCCACAGAGATGCTACCCCCTTCACCAATGAAAATATAAGTATGGGAAACGCAAATGCGCTTAATAATCAGCCATTTGCTAGAGATGAAACAGCGTTGCCAGTTTCTTCTAGACCTACAGATCCGAGATTAGAAGGTTCTATGAGGCACACTGGCTCCATTACTGCACTCAGGGAATTGTGTGCATCGGAGGGTCTTGAGATGGCTTTTCAATCTCAGCGTCAGCTTCCATCTGACATGGTCCACAGAGATGAATTACATGCTCAGGTTGAAATAGATGGGCGTGTTGTAGGGGAAGGAGTTGGATCGACATGGGACGAAGCTAGAATGCAGGCTGCTGAGAGAGCACTGTCCAGTGTGAGATCAATGCTTGGTCAACCTCTGCATAAACGACAAGGATCTCCACGATCATTTGGTGGGATGTCAAACAAGCGATTAAAGCCGGACTTTCAACGGTCTCTGCAACGGATGCCATCTTCGGGAAGATACTCTGACTACAAAGACCATGACGGTGATTATAAAGATCATGACATCGATTACAAGGATGACGATGACATGGACGAGAAGACCACCGGGTGGCGGGGCGGCCACGTTGTGGAGGGTCTCGCTGGCGAGCTGGAGCAGCTCAGGGCCCGCTTGGAGCACCATCCCCAGGGGCAACGCGAGCCTATCGATGAAAATCTGTACTTCCAGGGGATCGATGAGAACCTGTACTTTCAGGGGGGTAGTACCCCGGCCGTGACGACCTACAAGCTGGTGATCAACGGCAAGACCCTGAAGGGCGAGACCACAACCAAGGCCGTGGACGCTGAAACCGCAGAGAAGGCCTTCAAGCAGTACGCCAACGACAATGGCGTGGACGGAGTGTGGACCTACGACGATGCCACCAAGACCTTCACCGTGACCGAGGTTAACACCCCCGCAGTCACCACATACAAACTGGTGATCAACGGAAAAACGCTGAAGGGCGAAACTACGACCAAGGCTGTGGACGCGGAGACGGCCGAAAAGGCGTTCAAACAGTATGCCAACGATAACGGTGTAGACGGCGTCTGGACATATGACGACGCGACAAAGACTTTCACTGTCACTGAAtaggcggccgcATATGAAGATGAAGATGAAATATTTGGTGTGTCAAATAAAAAGCTTGTGTGCTTAAGTTTGTGTTTTTTTCTTGGCTTGTTGTGTTATGAATTTGTGGCTTTTTCTAATATTAAATGAATGTAAGATCTCATTATAATGAATAAACAAATGTTTCTATAAtccattgtgaatgttttgttggatctcttctgcagcatataactactgtatgtgctatggtatggactatggaatatgattaaagataagccgcggtgGAGCTCgaatttccccgatcgttcaaacatttggcaataaagtttcttaagattgaatcctgttgccggtcttgcgatgattatcatataatttctgttgaattacgttaagcatgtaataattaacatgtaatgcatgacgttatttatgagatgggtttttatgattagagtcccgcaattatacatttaatacgcgatagaaaacaaaatatagcgcgcaaactaggataaattatcgcgcgcggtgtcatctatgttactagatcggGAATTAggttccggcgccagcctgcttttttgtacaaagttggcattataaaaaagcattgcttatcaatttgttgcaacgaacaggtcactatcagtcaaaataaaatcattatttggggcccgagcttaagtaactaactaacaggaagagtttgtagaaacgcaaaaaggccatccgtcaggatggccttctgcttagtttgatgcctggcagtttatggcgggcgtcctgcccgccaccctccgggccgttgcttcacaacgttcaaatccgctcccggcggatttgtcctactcaggagagcgttcaccgacaaacaacagataaaacgaaaggcccagtcttccgactgagcctttcgttttatttgatgcctggcagttccctactctcgcttagtagttagacgtccccgagatccatgctagcggtaatacggttatccacagaatcaggggataacgcaggaaaggcggccgccaccgcgg

>pEnCPL1-FLAG
AACATGTGAGCAAAAGGCCAGCAAAAGGCCAGGAACCGTAAAAAGGCCGCGTTGCTGGCGTTTTTCCATAGGCTCCGCCCCCCTGACGAGCATCACAAAAATCGACGCTCAAGTCAGAGGTGGCGAAACCCGACAGGACTATAAAGATACCAGGCGTTTCCCCCTGGAAGCTCCCTCGTGCGCTCTCCTGTTCCGACCCTGCCGCTTACCGGATACCTGTCCGCCTTTCTCCCTTCGGGAAGCGTGGCGCTTTCTCATAGCTCACGCTGTAGGTATCTCAGTTCGGTGTAGGTCGTTCGCTCCAAGCTGGGCTGTGTGCACGAACCCCCCGTTCAGCCCGACCGCTGCGCCTTATCCGGTAACTATCGTCTTGAGTCCAACCCGGTAAGACACGACTTATCGCCACTGGCAGCAGCCACTGGTAACAGGATTAGCAGAGCGAGGTATGTAGGCGGTGCTACAGAGTTCTTGAAGTGGTGGCCTAACTACGGCTACACTAGAAGAACAGTATTTGGTATCTGCGCTCTGCTGAAGCCAGTTACCTTCGGAAAAAGAGTTGGTAGCTCTTGATCCGGCAAACAAACCACCGCTGGTAGCGGTGGTTTTTTTGTTTGCAAGCAGCAGATTACGCGCAGAAAAAAAGGATCTCAAGAAGATCCTTTGATCTTTTCTACGGGGTCTGACGCTCAGTGGAACGGGGCCCAATCTGAATAATGTTACAACCAATTAACCAATTCTGATTAGAAAAACTCATCGAGCATCAAATGAAACTGCAATTTATTCATATCAGGATTATCAATACCATATTTTTGAAAAAGCCGTTTCTGTAATGAAGGAGAAAACTCACCGAGGCAGTTCCATAGGATGGCAAGATCCTGGTATCGGTCTGCGATTCCGACTCGTCCAACATCAATACAACCTATTAATTTCCCCTCGTCAAAAATAAGGTTATCAAGTGAGAAATCACCATGAGTGACGACTGAATCCGGTGAGAATGGCAAAAGTTTATGCATTTCTTTCCAGACTTGTTCAACAGGCCAGCCATTACGCTCGTCATCAAAATCACTCGCATCAACCAAACCGTTATTCATTCGTGATTGCGCCTGAGCGAGACGAAATACGCGATCGCTGTTAAAAGGACAATTACAAACAGGAATCGAATGCAACCGGCGCAGGAACACTGCCAGCGCATCAACAATATTTTCACCTGAATCAGGATATTCTTCTAATACCTGGAATGCTGTTTTTCCGGGGATCGCAGTGGTGAGTAACCATGCATCATCAGGAGTACGGATAAAATGCTTGATGGTCGGAAGAGGCATAAATTCCGTCAGCCAGTTTAGTCTGACCATCTCATCTGTAACATCATTGGCAACGCTACCTTTGCCATGTTTCAGAAACAACTCTGGCGCATCGGGCTTCCCATACAAGCGATAGATTGTCGCACCTGATTGCCCGACATTATCGCGAGCCCATTTATACCCATATAAATCAGCATCCATGTTGGAATTTAATCGCGGCCTCGACGTTTCCCGTTGAATATGGCTCATAACACCCCTTGTATTACTGTTTATGTAAGCAGACAGTTTTATTGTTCATGATGATATATTTTTATCTTGTGCAATGTAACATCAGAGATTTTGAGACACGGGCCAGAGCTGCAGCTGGATGGCAAATAATGATTTTATTTTGACTGATAGTGACCTGTTCGTTGCAACAAATTGATAAGCAATGCTTTCTTATAATGCCAACTTTGTACAAGAAAGCTGGGTCTAGATATCTCGAGTGCGGCCGCGAATTCTATATTCCCCAGAACATCAGGTTAATGGCGTTTTTGATGTCATTTTCGCGGTGGCTGAGATCAGCCACTTCTTCCCCGATAACGGAGACCGGCACACTGGCCATATCGGTGGTCATCATGCGCCAGCTTTCATCCCCGATATGCACCACCGGGTAAAGTTCACGGGAGACTTTATCTGACAGCAGACGTGCACTGGCCAGGGGGATCACCATCCGTCGCCCgctcagcaatcttcattctccgttgaagctgaggaaacagaaattcagaatattcagaatctaaagaatgcaataaaacaaattgagaggtaataataaggtttgagctatacctttttcttcttattagagatgcctttctctttgttctgattatcctgctcgtcgtcgtctgaatcagaatcagagttaaccttctttttgacatcttctttctcctcagactcatctttcgtaccgtcttcttcagaggcaagaggttcgcggaagttgaacttctcgaagatttccttaaactcatcgttaaaaccatcttcaaattcagcttgctctggaacatactctatcacaatctgctcacaaacctatcaaagagaaacatataccaaaaatcatcagcaaacgataaacaatcacaaaccctaagaaaaaccctagaacacctctccatgaatcgagtacgagaagatgagcacaaagttaacctgtggctggggatctgtattctctttggattcagaagcagcagaaacgtccgatgcatctacatcggcttgggatgctttgttgttcttcttctgcttccgtctgcggcggcgacggtcaatctcacgagatttcttagaggaagcggaggtgtttccgttggagacatcaccgttagaaacgacgctatgaacgagtgcgacggttgaatcggcggtcatattcggtgttctctctgaatcggtgatgtgaaaagagagattgagaggagaaggaagaacgacggaaatcgaggatatacgtatatgaacaagagtcggtttgctgaaattctctctgattctatttccggtttggcataaggcccatataagtagaagacgaatatatctgccaataggcccaacactttatatttttcttcgagtgtaagaattgttttgtagaagaccatctactagtaactaatagaaaatttcaaaggaaatgtatggaacaatattcaaacactactataaatgttggcacgagttaactctacattattcgtaaaaatgttctattgaacttttaaaattataaaattacagtttacacaatgtcttgaaattttgaagaaagttataagtatcaaaattgtatatatgtgggtatttgagatttaaataaaattctctgactaacaacaaaacttttaataaaatttaaatgttttagtttattattcgtaaaaatttagtttttacatgaattgaggtaatttttattcactttgagattttattaatgtgagcacgactcccggtgtatgttatcggttgtttattatgcaattagaacaatatacattgtgcctttttagtttcaaaattgttttcataagacattaggaaagaacacggaaaaaaaagacattaggaaagaattttgtaacggcttttgtacgtaacggttatttttaaacaaggaaaaaaatactgtctataaaaaaaaattatctttacgtagttgtgtattttagaaaacaaaataaatcattttttatttactaaactattattttataaggaaaagattgaaaagagtaggggaaagatatatgtgaaaaaatattcatgcttggtagataaaaaatatttcacaaataaagagacaagtatatgtcaaaaatatcatgtcttttgaataaataatcttctaaaaaaaaagaattagatgaactataaatatcttgtggtatatgaatccttgacactgtaaaaatcaaaacatgagatcagaaacacaagtataaaagtacattacaagtacggtatgaatcgaaaaaaaaacagaatttgacaggttttgagctgataaaaactatttcaggcttttattaatttttaaaaatagtattaattgtttttaaaataagacataaataaaaaaaagaacggttaaagaaaatgaaggggcccttcgtgttttgttttcccttaaaaaaaccaaggacaaaggcataatgccgtattcacaatcttgactcttcgttatctggatctagggtttctctcgatttttagaacgccacaaaacctaataaacttttcccagatacacaaacaaactcatcatcaaccaaggaagaagaaagaaactagggtttttttttgtggattcatcatcggtattttacagatctatattcaaagggaacaaaatcttaaggaacaaacactaaattttcattctttctcttatttacccatttatcaaaaatcttccttttgttttcctgattcttgctaaagaaaaaaactcggatccaattcataaactagtgtggactggtgatcaatctatcaattctggccaagggacaacaaaaagtttagattttgatgaaccaattttgagatgagacaatagacatccattgatctgtaaactttaagaaggagaaggagaaaagaaagtATGTATAGTAATAATAGAGTAGAAGTGTTTCATGGTGATGGAAGACTTGGAGAATTGGAGATATACCCTTCAAGGGAATTGAATCAGCAACAAGATGATGTGATGAAGCAGAGGAAGAAGAAACAGAGGGAAGTAATGGAGCTAGCCAAGATGGGAATCAGAATAAGCCACTTTTCTCAATCTGGCGAGAGGTGTCCTCCTCTTGCAATACTTACTACAATTTCATCTTGTGGCCTTTGTTTCAAATTAGAAGCTTCACCTTCTCCAGCTCAGGAGTCACTCAGTTTATTCTACTCGTCCTGTCTCAGGGACAACAaggtatctaaaccttacgaacctttaagccttactcagacttagattttatcaactaaaactcaaaaacacttaatgataaataggattttgtgtcattatttaacttccttaatgtcagagctgcatcaagtttggggctttagaaacttttagtagagtgggggtttgaatcttgtgttgtttgttatgttacaaattgtcctcatatttgtgagttttggatttttgcttcttgcAGACAGCAGTAATGCTCTTGGGTGGAGAAGAGCTCCATTTGGTTGCTATGTACTCGGAAAATATCAAGAATGACCGTCCTTGTTTCTGGGCATTTAGTGTTGCTCCTGGAATTTACGATTCCTGTCTTGTTATGTTGAATCTTAGATGTCTGGGTATTGTCTTTGATCTTGATGAAACCCTTGTAGTGGCGAATACCATGCGCTCATTTGAGGATAAGATTGACGGGTTTCAGCGGAGAATAAACAACGAGATGGACCCTCAACGCCTTGCCGTTATAGTGGCTGAGATGAAGCGTTATCAAGATGACAAAAATCTATTGAAGCAATATATTGAAAGTGACCAGGTTGTTGAAAACGGGGAGGTGATAAAGGTGCAATCTGAAATTGTTCCTGCCTTGTCTGACAACCATCAGCCTCTTGTTCGCCCTCTGATAAGGTTGCAAGAGAAGAATATTATTCTGACTCGCATTAACCCAATGgtatgcaagtcttgaatcagtatatgtctgttagtttctgttccccgtatacatatatgtttagtgcttactacacatttaaaagacaataagtggtggtgtgctgtgtggtggatttccttgaatacttgtggtataaccttttatttttcatttgctcctttctggagcacctagatttttctgaattcttgtggctgaatctgcattcctatatttacacacagATTCGTGATACAAGTGTTCTTGTGAGAATGAGGCCCTCATGGGAGGAACTTCGAAGCTATTTGACAGCAAAAGGGCGTAAGCGTTTTGAAGTATATGTTTGCACGATGGCTGAAAGAGATTACGCCTTAGAGATGTGGAGGCTCCTTGATCCAGAAGGGAATTTGATAAACACAAATGACTTGCTTGCTCGCATCGTTTGTGTGAAATCTGGTatactttttggtatcttatacctgcttatatttcatcatggtaaaacttcttacaagcttgtaattaaccaccacaggtTTTAAAAAGTCACTGTTCAATGTGTTTCTCGATGGAACCTGCCATCCAAAGATGGCATTGGTAATTGATGATCGATTGAAAGTTTGGGATGAGAAGGATCAGCCGAGGGTACATGTGGTTCCTGCATTCGCTCCCTATTATTCTCCTCAAGCTGAAGtaagtataatttttacctagttgaaattggttatgaaaaatgcagaagcatgtgaatttgataagaatattattaatcaaaagaatcacaagtcatttagaatggaacaaatgaagccttataagacctaacataagctagctttgtggtgagttctacgcaaggggtctttgtgggcctggtttgttgcacaatttctaccagaagtgatagtcttgacttttcagtaataaatggtgtcacatatagctcgtttccttttcttgtaggCTGCTGCAACACCAGTACTATGTGTTGCCAGGAACGTTGCCTGTGGTGTCAGAGGTGGATTTTTcaggtaagatgtcagatttgataatagtagtttgttttcttgacatctctactgatcaagggtgcttccttagtacatacttacggtgaaatggtatttgaacttggttaCAGGGATTTTGATGATAGTCTGCTACCAAGGATTGCTGAAATTTCTTATGAGAATGATGCTGAGGATATTCCTTCTCCGCCTGATGTCAGCCATTATTTGGTGTCGGAGGttagtcgtgatacttgttagcgattgggagtagataattttttggttctcttccaggcagtctgggagcttattttactcacctttgaaactgcttcccagtaactcattcttttttcaatataggATGATACATCGGGTTTAAATGGGAACAAAGATCCACTTTCCTTTGACGGGATGGCTGATACTGAAGTGGAGAGAAGACTGAaggtgatttacattttgaggctctattgttactgagttattgtggtgatccattaaagatgccaactccagtaaacatggcttctggtttaaattttctgcccaatgttgaaattcaaatacatttttccgttttattcAGGAGGCAATTTCTGCATCTTCAGCTGTCCTTCCGGCGGCAAATATAGATCCGAGGATAGCTGCTCCCGTTCAGTTCCCCATGGCTTCTGCTTCTTCTGTTTCAGTTCCAGTACCAGTACAAGTCGTGCAACAAGCAATACAACCTTCAGCTATGGCCTTTCCAAGTATTCCATTTCAACAACCTCAACAACCGACATCAATAGCTAAACACTTGGTTCCTTCAGAACCAAGCTTGCAGAGTTCTCCTGCTAGAGAGGAAGGTGAGGTACCTGAATCAGAATTAGATCCAGATACTAGGAGGAGACTCCTCATATTGCAGCATGGACAAGATACTAGGGATCCTGCTCCAAGTGAACCTTCATTTCCTCAGAGACCTCCAGTTCAAGCTCCACCCTCACATGTGCAATCAAGAAATGGCTGGTTTCCTGTTGAGGAGGAGATGGATCCTGCTCAAATTCGTCGAGCAGTCTCAAAAGAATATCCGTTGGATTCTGAAATGATTCATATGGAAAAGCACAGGCCTCGTCATCCATCATTTTTTTCTAAGATTGATAACTCAACTCAGTCTGACAGGATGCTTCATGAGAATCGCAGGCCGCCAAAGGAGgtaccactaatcttatttaacctatgattttacagttgtcagtttttttggtctttatactgctgtacgacgtttagtgctcactgtgatatatttgcagTCTCTCCGGAGAGATGAACAGTTACGTTCAAATAACAATCTACCTGACTCTCATCCTTTCTATggtaagccatcaaagttatttgttcttgtatcattttgttctgaagataaatcactgacttgggtattgggatggactctctaGGGGAGGATGCGTCTTGGAATCAATCTTCCTCTAGGAACAGTGATCTTGACTTCCTACCTGAACGAAGTGTCTCAGCAACGGAGACTTCAGCTGATGTTCTACACGGAATTGCTATCAAATGTGGAGCTAAGGTatgtaaatatcatcatgattaccattaattccatacgtgagttgatgtgttattattccatgacattgtaggtGGAGTACAAACCAAGTTTAGTTTCTAGTACAGATTTGCGGTTCTCTGTTGaggtacgtattgctcttagacgtatctgtttgtatggtgtcagtaattttggtggaaccttatgctctttgagatcctatatttcctttgagtgaggttactttgttgattgtgtcaactgtacattaaatctatgttttttttgcAGGCTTGGCTTTCTAATCAAAAAATTGGAGAAGGGATTGGCAAATCGAGAAGAGAAGCCCTGCATAAGGCTGCTGAAGCTTCTATACAGAATTTAGCTggtaagactttctgactcatgatttactcgtgtcttaatctttgtctgcagagatactatttgagatagattgtttgaatctgctatattgggtgaatgttatttgtttgatgtttctaaaccatcttcacaatattgggtgtagatctcaatttttcaaccaatctgtttagtctgtaatattaatagatctattgtagcttcgtgttggtcctcataaatgggtttatatcaatgagtatgagtactgccaccacaaacggttgcgtgtcagtatgttatgatatcaaaactgtgggtcccttccctttacaagggtgagagctatcttggatttgtggcagttggctcaggtttaatattggtcggcttcattcacattgttcttataatgaggctttaaactcattgttgttcgtttgtttccagtttcttgagttcttactcctttttttgcaGATGGATATATGCGTGCAAATGGTGACCCAGGGCCCAGCCACAGAGATGCTACCCCCTTCACCAATGAAAATATAAGTATGGGAAACGCAAATGCGCTTAATAATCAGCCATTTGCTAGAGATGAAACAGCGTTGCCAGTTTCTTCTAGACCTACAGATCCGAGATTAGAAGGTTCTATGAGGCACACTGGCTCCATTACTGCACTCAGGGAATTGgtatgtatctccttagtgcggatactgttgattgatatggttgcttgcttacattcacatattgttttttctcatctttgattcatctgtaaccaaattccagTGTGCATCGGAGGGTCTTGAGATGGCTTTTCAATCTCAGCGTCAGCTTCCATCTGACATGGTCCACAGAGATGAATTACATGCTCAGGTTcgcacccctaaaagattagaacacagaagtgttaaattttttaaaaaaaaaatctaagatagacaattttcagttaaaagagaaagattcatgattttctcttcagggccatcagtatatttcatatctattcaattggtttgaagtatctagagtgtagacccctcttgatactctttgtaatatatttcaggttGAAATAGATGGGCGTGTTGTAGGGGAAGGAGTTGGATCGACATGGGACGAAGCTAGAATGCaggtaactcaactaaattcttgcctcgggtttattctgatcccatcttttcccttctctgacgttcttacctttAGGCTGCTGAGAGAGCACTGTCCAGTGTGAGATCAATGCTTGGTCAACCTCTGCATAAACGACAAGGATCTCCACggtttgttcttgactatatctatatgattatcaaaataaaaatgtcagttgatatattttaaaaaccggtttcttgttgatgtttaGATCATTTGGTGGGATGTCAAACAAGCGATTAAAGCCGGACTTTCAACGGTCTCTGCAACGGATGCCATCTTCGGGAAGATACTCTGACTACAAAGACCATGACGGTGATTATAAAGATCATGACATCGATTACAAGGATGACGATGACTAAaaataaaaccatgtgaagaacgaaccacattctacattaattccattctcttggtaaaaacagctaccaagacgaattctttgtcaagttcctttcttcgccaaatgatgatcaagacagcgagagttgcctctcttgtattgatgtaacaacaatttgaggcggttcgcgatttttgtatcatagaaactcttgagttgaagcatcagctcgagtggccacaaagataagacctaaggatgaacgtttagcttgttctcaggctgttaagtttccacaaagctttttctgcagtttccatagttaacagtccttgttttcactacaacattaagagcttgatttaatattgtaaatttttactgttctactagtaagtgtttaggttttgactgattcaaaggttatgagaaaagttacataaactatgtgttggaactgtggaatcaacttatcctttattgagaaacatcaactaaactttgcacaagagtataacccaaaaataaaaacacaataagaccagtttatatcacagaacaagctcagcGGGCGTGTCAATAATATCACTCTGTACATCCACAAACAGACGATAACGGCTCTCTCTTTTATAGGTGTAAACCTTAAACTGCATTCTAGAAGCACACCTCTTTTTGACATACTTCGGGTATACATATCAGTATATATTCTTATACCGCAAAAATCAGCGCGCAAATACGCATACTGTTATCTGGCTTTTAGTAAGCGAATTCGGTACCGGATCCAGTCGACTGAATTGGTTCCGGCGCCAGCCTGCTTTTTTGTACAAAGTTGGCATTATAAAAAAGCATTGCTTATCAATTTGTTGCAACGAACAGGTCACTATCAGTCAAAATAAAATCATTATTTGGGGCCCGAGCTTAAGTAACTAACTAACAGGAAGAGTTTGTAGAAACGCAAAAAGGCCATCCGTCAGGATGGCCTTCTGCTTAGTTTGATGCCTGGCAGTTTATGGCGGGCGTCCTGCCCGCCACCCTCCGGGCCGTTGCTTCACAACGTTCAAATCCGCTCCCGGCGGATTTGTCCTACTCAGGAGAGCGTTCACCGACAAACAACAGATAAAACGAAAGGCCCAGTCTTCCGACTGAGCCTTTCGTTTTATTTGATGCCTGGCAGTTCCCTACTCTCGCTTAGTAGTTAGACGTCCCCGAGATCCATGCTAGCGGTAATACGGTTATCCACAGAATCAGGGGATAACGCAGGAAAG

>pEnCPL1-GFP
AACATGTGAGCAAAAGGCCAGCAAAAGGCCAGGAACCGTAAAAAGGCCGCGTTGCTGGCGTTTTTCCATAGGCTCCGCCCCCCTGACGAGCATCACAAAAATCGACGCTCAAGTCAGAGGTGGCGAAACCCGACAGGACTATAAAGATACCAGGCGTTTCCCCCTGGAAGCTCCCTCGTGCGCTCTCCTGTTCCGACCCTGCCGCTTACCGGATACCTGTCCGCCTTTCTCCCTTCGGGAAGCGTGGCGCTTTCTCATAGCTCACGCTGTAGGTATCTCAGTTCGGTGTAGGTCGTTCGCTCCAAGCTGGGCTGTGTGCACGAACCCCCCGTTCAGCCCGACCGCTGCGCCTTATCCGGTAACTATCGTCTTGAGTCCAACCCGGTAAGACACGACTTATCGCCACTGGCAGCAGCCACTGGTAACAGGATTAGCAGAGCGAGGTATGTAGGCGGTGCTACAGAGTTCTTGAAGTGGTGGCCTAACTACGGCTACACTAGAAGAACAGTATTTGGTATCTGCGCTCTGCTGAAGCCAGTTACCTTCGGAAAAAGAGTTGGTAGCTCTTGATCCGGCAAACAAACCACCGCTGGTAGCGGTGGTTTTTTTGTTTGCAAGCAGCAGATTACGCGCAGAAAAAAAGGATCTCAAGAAGATCCTTTGATCTTTTCTACGGGGTCTGACGCTCAGTGGAACGGGGCCCAATCTGAATAATGTTACAACCAATTAACCAATTCTGATTAGAAAAACTCATCGAGCATCAAATGAAACTGCAATTTATTCATATCAGGATTATCAATACCATATTTTTGAAAAAGCCGTTTCTGTAATGAAGGAGAAAACTCACCGAGGCAGTTCCATAGGATGGCAAGATCCTGGTATCGGTCTGCGATTCCGACTCGTCCAACATCAATACAACCTATTAATTTCCCCTCGTCAAAAATAAGGTTATCAAGTGAGAAATCACCATGAGTGACGACTGAATCCGGTGAGAATGGCAAAAGTTTATGCATTTCTTTCCAGACTTGTTCAACAGGCCAGCCATTACGCTCGTCATCAAAATCACTCGCATCAACCAAACCGTTATTCATTCGTGATTGCGCCTGAGCGAGACGAAATACGCGATCGCTGTTAAAAGGACAATTACAAACAGGAATCGAATGCAACCGGCGCAGGAACACTGCCAGCGCATCAACAATATTTTCACCTGAATCAGGATATTCTTCTAATACCTGGAATGCTGTTTTTCCGGGGATCGCAGTGGTGAGTAACCATGCATCATCAGGAGTACGGATAAAATGCTTGATGGTCGGAAGAGGCATAAATTCCGTCAGCCAGTTTAGTCTGACCATCTCATCTGTAACATCATTGGCAACGCTACCTTTGCCATGTTTCAGAAACAACTCTGGCGCATCGGGCTTCCCATACAAGCGATAGATTGTCGCACCTGATTGCCCGACATTATCGCGAGCCCATTTATACCCATATAAATCAGCATCCATGTTGGAATTTAATCGCGGCCTCGACGTTTCCCGTTGAATATGGCTCATAACACCCCTTGTATTACTGTTTATGTAAGCAGACAGTTTTATTGTTCATGATGATATATTTTTATCTTGTGCAATGTAACATCAGAGATTTTGAGACACGGGCCAGAGCTGCAGCTGGATGGCAAATAATGATTTTATTTTGACTGATAGTGACCTGTTCGTTGCAACAAATTGATAAGCAATGCTTTCTTATAATGCCAACTTTGTACAAGAAAGCTGGGTCTAGATATCTCGAGTGCGGCCGCGAATTCTATATTCCCCAGAACATCAGGTTAATGGCGTTTTTGATGTCATTTTCGCGGTGGCTGAGATCAGCCACTTCTTCCCCGATAACGGAGACCGGCACACTGGCCATATCGGTGGTCATCATGCGCCAGCTTTCATCCCCGATATGCACCACCGGGTAAAGTTCACGGGAGACTTTATCTGACAGCAGACGTGCACTGGCCAGGGGGATCACCATCCGTCGCCCgctcagcaatcttcattctccgttgaagctgaggaaacagaaattcagaatattcagaatctaaagaatgcaataaaacaaattgagaggtaataataaggtttgagctatacctttttcttcttattagagatgcctttctctttgttctgattatcctgctcgtcgtcgtctgaatcagaatcagagttaaccttctttttgacatcttctttctcctcagactcatctttcgtaccgtcttcttcagaggcaagaggttcgcggaagttgaacttctcgaagatttccttaaactcatcgttaaaaccatcttcaaattcagcttgctctggaacatactctatcacaatctgctcacaaacctatcaaagagaaacatataccaaaaatcatcagcaaacgataaacaatcacaaaccctaagaaaaaccctagaacacctctccatgaatcgagtacgagaagatgagcacaaagttaacctgtggctggggatctgtattctctttggattcagaagcagcagaaacgtccgatgcatctacatcggcttgggatgctttgttgttcttcttctgcttccgtctgcggcggcgacggtcaatctcacgagatttcttagaggaagcggaggtgtttccgttggagacatcaccgttagaaacgacgctatgaacgagtgcgacggttgaatcggcggtcatattcggtgttctctctgaatcggtgatgtgaaaagagagattgagaggagaaggaagaacgacggaaatcgaggatatacgtatatgaacaagagtcggtttgctgaaattctctctgattctatttccggtttggcataaggcccatataagtagaagacgaatatatctgccaataggcccaacactttatatttttcttcgagtgtaagaattgttttgtagaagaccatctactagtaactaatagaaaatttcaaaggaaatgtatggaacaatattcaaacactactataaatgttggcacgagttaactctacattattcgtaaaaatgttctattgaacttttaaaattataaaattacagtttacacaatgtcttgaaattttgaagaaagttataagtatcaaaattgtatatatgtgggtatttgagatttaaataaaattctctgactaacaacaaaacttttaataaaatttaaatgttttagtttattattcgtaaaaatttagtttttacatgaattgaggtaatttttattcactttgagattttattaatgtgagcacgactcccggtgtatgttatcggttgtttattatgcaattagaacaatatacattgtgcctttttagtttcaaaattgttttcataagacattaggaaagaacacggaaaaaaaagacattaggaaagaattttgtaacggcttttgtacgtaacggttatttttaaacaaggaaaaaaatactgtctataaaaaaaaattatctttacgtagttgtgtattttagaaaacaaaataaatcattttttatttactaaactattattttataaggaaaagattgaaaagagtaggggaaagatatatgtgaaaaaatattcatgcttggtagataaaaaatatttcacaaataaagagacaagtatatgtcaaaaatatcatgtcttttgaataaataatcttctaaaaaaaaagaattagatgaactataaatatcttgtggtatatgaatccttgacactgtaaaaatcaaaacatgagatcagaaacacaagtataaaagtacattacaagtacggtatgaatcgaaaaaaaaacagaatttgacaggttttgagctgataaaaactatttcaggcttttattaatttttaaaaatagtattaattgtttttaaaataagacataaataaaaaaaagaacggttaaagaaaatgaaggggcccttcgtgttttgttttcccttaaaaaaaccaaggacaaaggcataatgccgtattcacaatcttgactcttcgttatctggatctagggtttctctcgatttttagaacgccacaaaacctaataaacttttcccagatacacaaacaaactcatcatcaaccaaggaagaagaaagaaactagggtttttttttgtggattcatcatcggtattttacagatctatattcaaagggaacaaaatcttaaggaacaaacactaaattttcattctttctcttatttacccatttatcaaaaatcttccttttgttttcctgattcttgctaaagaaaaaaactcggatccaattcataaactagtgtggactggtgatcaatctatcaattctggccaagggacaacaaaaagtttagattttgatgaaccaattttgagatgagacaatagacatccattgatctgtaaactttaagaaggagaaggagaaaagaaagtATGTATAGTAATAATAGAGTAGAAGTGTTTCATGGTGATGGAAGACTTGGAGAATTGGAGATATACCCTTCAAGGGAATTGAATCAGCAACAAGATGATGTGATGAAGCAGAGGAAGAAGAAACAGAGGGAAGTAATGGAGCTAGCCAAGATGGGAATCAGAATAAGCCACTTTTCTCAATCTGGCGAGAGGTGTCCTCCTCTTGCAATACTTACTACAATTTCATCTTGTGGCCTTTGTTTCAAATTAGAAGCTTCACCTTCTCCAGCTCAGGAGTCACTCAGTTTATTCTACTCGTCCTGTCTCAGGGACAACAaggtatctaaaccttacgaacctttaagccttactcagacttagattttatcaactaaaactcaaaaacacttaatgataaataggattttgtgtcattatttaacttccttaatgtcagagctgcatcaagtttggggctttagaaacttttagtagagtgggggtttgaatcttgtgttgtttgttatgttacaaattgtcctcatatttgtgagttttggatttttgcttcttgcAGACAGCAGTAATGCTCTTGGGTGGAGAAGAGCTCCATTTGGTTGCTATGTACTCGGAAAATATCAAGAATGACCGTCCTTGTTTCTGGGCATTTAGTGTTGCTCCTGGAATTTACGATTCCTGTCTTGTTATGTTGAATCTTAGATGTCTGGGTATTGTCTTTGATCTTGATGAAACCCTTGTAGTGGCGAATACCATGCGCTCATTTGAGGATAAGATTGACGGGTTTCAGCGGAGAATAAACAACGAGATGGACCCTCAACGCCTTGCCGTTATAGTGGCTGAGATGAAGCGTTATCAAGATGACAAAAATCTATTGAAGCAATATATTGAAAGTGACCAGGTTGTTGAAAACGGGGAGGTGATAAAGGTGCAATCTGAAATTGTTCCTGCCTTGTCTGACAACCATCAGCCTCTTGTTCGCCCTCTGATAAGGTTGCAAGAGAAGAATATTATTCTGACTCGCATTAACCCAATGgtatgcaagtcttgaatcagtatatgtctgttagtttctgttccccgtatacatatatgtttagtgcttactacacatttaaaagacaataagtggtggtgtgctgtgtggtggatttccttgaatacttgtggtataaccttttatttttcatttgctcctttctggagcacctagatttttctgaattcttgtggctgaatctgcattcctatatttacacacagATTCGTGATACAAGTGTTCTTGTGAGAATGAGGCCCTCATGGGAGGAACTTCGAAGCTATTTGACAGCAAAAGGGCGTAAGCGTTTTGAAGTATATGTTTGCACGATGGCTGAAAGAGATTACGCCTTAGAGATGTGGAGGCTCCTTGATCCAGAAGGGAATTTGATAAACACAAATGACTTGCTTGCTCGCATCGTTTGTGTGAAATCTGGTatactttttggtatcttatacctgcttatatttcatcatggtaaaacttcttacaagcttgtaattaaccaccacaggtTTTAAAAAGTCACTGTTCAATGTGTTTCTCGATGGAACCTGCCATCCAAAGATGGCATTGGTAATTGATGATCGATTGAAAGTTTGGGATGAGAAGGATCAGCCGAGGGTACATGTGGTTCCTGCATTCGCTCCCTATTATTCTCCTCAAGCTGAAGtaagtataatttttacctagttgaaattggttatgaaaaatgcagaagcatgtgaatttgataagaatattattaatcaaaagaatcacaagtcatttagaatggaacaaatgaagccttataagacctaacataagctagctttgtggtgagttctacgcaaggggtctttgtgggcctggtttgttgcacaatttctaccagaagtgatagtcttgacttttcagtaataaatggtgtcacatatagctcgtttccttttcttgtaggCTGCTGCAACACCAGTACTATGTGTTGCCAGGAACGTTGCCTGTGGTGTCAGAGGTGGATTTTTcaggtaagatgtcagatttgataatagtagtttgttttcttgacatctctactgatcaagggtgcttccttagtacatacttacggtgaaatggtatttgaacttggttaCAGGGATTTTGATGATAGTCTGCTACCAAGGATTGCTGAAATTTCTTATGAGAATGATGCTGAGGATATTCCTTCTCCGCCTGATGTCAGCCATTATTTGGTGTCGGAGGttagtcgtgatacttgttagcgattgggagtagataattttttggttctcttccaggcagtctgggagcttattttactcacctttgaaactgcttcccagtaactcattcttttttcaatataggATGATACATCGGGTTTAAATGGGAACAAAGATCCACTTTCCTTTGACGGGATGGCTGATACTGAAGTGGAGAGAAGACTGAaggtgatttacattttgaggctctattgttactgagttattgtggtgatccattaaagatgccaactccagtaaacatggcttctggtttaaattttctgcccaatgttgaaattcaaatacatttttccgttttattcAGGAGGCAATTTCTGCATCTTCAGCTGTCCTTCCGGCGGCAAATATAGATCCGAGGATAGCTGCTCCCGTTCAGTTCCCCATGGCTTCTGCTTCTTCTGTTTCAGTTCCAGTACCAGTACAAGTCGTGCAACAAGCAATACAACCTTCAGCTATGGCCTTTCCAAGTATTCCATTTCAACAACCTCAACAACCGACATCAATAGCTAAACACTTGGTTCCTTCAGAACCAAGCTTGCAGAGTTCTCCTGCTAGAGAGGAAGGTGAGGTACCTGAATCAGAATTAGATCCAGATACTAGGAGGAGACTCCTCATATTGCAGCATGGACAAGATACTAGGGATCCTGCTCCAAGTGAACCTTCATTTCCTCAGAGACCTCCAGTTCAAGCTCCACCCTCACATGTGCAATCAAGAAATGGCTGGTTTCCTGTTGAGGAGGAGATGGATCCTGCTCAAATTCGTCGAGCAGTCTCAAAAGAATATCCGTTGGATTCTGAAATGATTCATATGGAAAAGCACAGGCCTCGTCATCCATCATTTTTTTCTAAGATTGATAACTCAACTCAGTCTGACAGGATGCTTCATGAGAATCGCAGGCCGCCAAAGGAGgtaccactaatcttatttaacctatgattttacagttgtcagtttttttggtctttatactgctgtacgacgtttagtgctcactgtgatatatttgcagTCTCTCCGGAGAGATGAACAGTTACGTTCAAATAACAATCTACCTGACTCTCATCCTTTCTATggtaagccatcaaagttatttgttcttgtatcattttgttctgaagataaatcactgacttgggtattgggatggactctctaGGGGAGGATGCGTCTTGGAATCAATCTTCCTCTAGGAACAGTGATCTTGACTTCCTACCTGAACGAAGTGTCTCAGCAACGGAGACTTCAGCTGATGTTCTACACGGAATTGCTATCAAATGTGGAGCTAAGGTatgtaaatatcatcatgattaccattaattccatacgtgagttgatgtgttattattccatgacattgtaggtGGAGTACAAACCAAGTTTAGTTTCTAGTACAGATTTGCGGTTCTCTGTTGaggtacgtattgctcttagacgtatctgtttgtatggtgtcagtaattttggtggaaccttatgctctttgagatcctatatttcctttgagtgaggttactttgttgattgtgtcaactgtacattaaatctatgttttttttgcAGGCTTGGCTTTCTAATCAAAAAATTGGAGAAGGGATTGGCAAATCGAGAAGAGAAGCCCTGCATAAGGCTGCTGAAGCTTCTATACAGAATTTAGCTggtaagactttctgactcatgatttactcgtgtcttaatctttgtctgcagagatactatttgagatagattgtttgaatctgctatattgggtgaatgttatttgtttgatgtttctaaaccatcttcacaatattgggtgtagatctcaatttttcaaccaatctgtttagtctgtaatattaatagatctattgtagcttcgtgttggtcctcataaatgggtttatatcaatgagtatgagtactgccaccacaaacggttgcgtgtcagtatgttatgatatcaaaactgtgggtcccttccctttacaagggtgagagctatcttggatttgtggcagttggctcaggtttaatattggtcggcttcattcacattgttcttataatgaggctttaaactcattgttgttcgtttgtttccagtttcttgagttcttactcctttttttgcaGATGGATATATGCGTGCAAATGGTGACCCAGGGCCCAGCCACAGAGATGCTACCCCCTTCACCAATGAAAATATAAGTATGGGAAACGCAAATGCGCTTAATAATCAGCCATTTGCTAGAGATGAAACAGCGTTGCCAGTTTCTTCTAGACCTACAGATCCGAGATTAGAAGGTTCTATGAGGCACACTGGCTCCATTACTGCACTCAGGGAATTGgtatgtatctccttagtgcggatactgttgattgatatggttgcttgcttacattcacatattgttttttctcatctttgattcatctgtaaccaaattccagTGTGCATCGGAGGGTCTTGAGATGGCTTTTCAATCTCAGCGTCAGCTTCCATCTGACATGGTCCACAGAGATGAATTACATGCTCAGGTTcgcacccctaaaagattagaacacagaagtgttaaattttttaaaaaaaaaatctaagatagacaattttcagttaaaagagaaagattcatgattttctcttcagggccatcagtatatttcatatctattcaattggtttgaagtatctagagtgtagacccctcttgatactctttgtaatatatttcaggttGAAATAGATGGGCGTGTTGTAGGGGAAGGAGTTGGATCGACATGGGACGAAGCTAGAATGCaggtaactcaactaaattcttgcctcgggtttattctgatcccatcttttcccttctctgacgttcttacctttAGGCTGCTGAGAGAGCACTGTCCAGTGTGAGATCAATGCTTGGTCAACCTCTGCATAAACGACAAGGATCTCCACggtttgttcttgactatatctatatgattatcaaaataaaaatgtcagttgatatattttaaaaaccggtttcttgttgatgtttaGATCATTTGGTGGGATGTCAAACAAGCGATTAAAGCCGGACTTTCAACGGTCTCTGCAACGGATGCCATCTTCGGGAAGATACTCTATGAGCAAGGGCGAGGAGCTGTTCACCGGGGTGGTGCCCATCCTGGTCGAGCTGGACGGCGACGTAAACGGCCACAAGTTCAGCGTGTCCGGCGAGGGCGAGGGCGATGCCACCTACGGCAAGCTGACCCTGAAGTTCATCTGCACCACCGGCAAGCTGCCCGTGCCCTGGCCCACCCTCGTGACCACCTTCACCTACGGCGTGCAGTGCTTCAGCCGCTACCCCGACCACATGAAGCAGCACGACTTCTTCAAGTCCGCCATGCCCGAAGGCTACGTCCAGGAGCGCACCATCTTCTTCAAGGACGACGGCAACTACAAGACCCGCGCCGAGGTGAAGTTCGAGGGCGACACCCTGGTGAACCGCATCGAGCTGAAGGGCATCGACTTCAAGGAGGACGGCAACATCCTGGGGCACAAGCTGGAGTACAACTACAACAGCCACAACGTCTATATCATGGCCGACAAGCAGAAGAACGGCATCAAGGTGAACTTCAAGATCCGCCACAACATCGAGGACGGCAGCGTGCAGCTCGCCGACCACTACCAGCAGAACACCCCCATCGGCGACGGCCCCGTGCTGCTGCCCGACAACCACTACCTGAGCACCCAGTCCGCCCTGAGCAAAGACCCCAACGAGAAGCGCGATCACATGGTCCTGCTGGAGTTCGTGACCGCCGCCGGGATCACTCACGGCATGGACGAGCTGTACAAATAAaaataaaaccatgtgaagaacgaaccacattctacattaattccattctcttggtaaaaacagctaccaagacgaattctttgtcaagttcctttcttcgccaaatgatgatcaagacagcgagagttgcctctcttgtattgatgtaacaacaatttgaggcggttcgcgatttttgtatcatagaaactcttgagttgaagcatcagctcgagtggccacaaagataagacctaaggatgaacgtttagcttgttctcaggctgttaagtttccacaaagctttttctgcagtttccatagttaacagtccttgttttcactacaacattaagagcttgatttaatattgtaaatttttactgttctactagtaagtgtttaggttttgactgattcaaaggttatgagaaaagttacataaactatgtgttggaactgtggaatcaacttatcctttattgagaaacatcaactaaactttgcacaagagtataacccaaaaataaaaacacaataagaccagtttatatcacagaacaagctcagcGGGCGTGTCAATAATATCACTCTGTACATCCACAAACAGACGATAACGGCTCTCTCTTTTATAGGTGTAAACCTTAAACTGCATTCTAGAAGCACACCTCTTTTTGACATACTTCGGGTATACATATCAGTATATATTCTTATACCGCAAAAATCAGCGCGCAAATACGCATACTGTTATCTGGCTTTTAGTAAGCGAATTCGGTACCGGATCCAGTCGACTGAATTGGTTCCGGCGCCAGCCTGCTTTTTTGTACAAAGTTGGCATTATAAAAAAGCATTGCTTATCAATTTGTTGCAACGAACAGGTCACTATCAGTCAAAATAAAATCATTATTTGGGGCCCGAGCTTAAGTAACTAACTAACAGGAAGAGTTTGTAGAAACGCAAAAAGGCCATCCGTCAGGATGGCCTTCTGCTTAGTTTGATGCCTGGCAGTTTATGGCGGGCGTCCTGCCCGCCACCCTCCGGGCCGTTGCTTCACAACGTTCAAATCCGCTCCCGGCGGATTTGTCCTACTCAGGAGAGCGTTCACCGACAAACAACAGATAAAACGAAAGGCCCAGTCTTCCGACTGAGCCTTTCGTTTTATTTGATGCCTGGCAGTTCCCTACTCTCGCTTAGTAGTTAGACGTCCCCGAGATCCATGCTAGCGGTAATACGGTTATCCACAGAATCAGGGGATAACGCAGGAAAG

>pEnCPL1(D161A)-FLAG
AACATGTGAGCAAAAGGCCAGCAAAAGGCCAGGAACCGTAAAAAGGCCGCGTTGCTGGCGTTTTTCCATAGGCTCCGCCCCCCTGACGAGCATCACAAAAATCGACGCTCAAGTCAGAGGTGGCGAAACCCGACAGGACTATAAAGATACCAGGCGTTTCCCCCTGGAAGCTCCCTCGTGCGCTCTCCTGTTCCGACCCTGCCGCTTACCGGATACCTGTCCGCCTTTCTCCCTTCGGGAAGCGTGGCGCTTTCTCATAGCTCACGCTGTAGGTATCTCAGTTCGGTGTAGGTCGTTCGCTCCAAGCTGGGCTGTGTGCACGAACCCCCCGTTCAGCCCGACCGCTGCGCCTTATCCGGTAACTATCGTCTTGAGTCCAACCCGGTAAGACACGACTTATCGCCACTGGCAGCAGCCACTGGTAACAGGATTAGCAGAGCGAGGTATGTAGGCGGTGCTACAGAGTTCTTGAAGTGGTGGCCTAACTACGGCTACACTAGAAGAACAGTATTTGGTATCTGCGCTCTGCTGAAGCCAGTTACCTTCGGAAAAAGAGTTGGTAGCTCTTGATCCGGCAAACAAACCACCGCTGGTAGCGGTGGTTTTTTTGTTTGCAAGCAGCAGATTACGCGCAGAAAAAAAGGATCTCAAGAAGATCCTTTGATCTTTTCTACGGGGTCTGACGCTCAGTGGAACGGGGCCCAATCTGAATAATGTTACAACCAATTAACCAATTCTGATTAGAAAAACTCATCGAGCATCAAATGAAACTGCAATTTATTCATATCAGGATTATCAATACCATATTTTTGAAAAAGCCGTTTCTGTAATGAAGGAGAAAACTCACCGAGGCAGTTCCATAGGATGGCAAGATCCTGGTATCGGTCTGCGATTCCGACTCGTCCAACATCAATACAACCTATTAATTTCCCCTCGTCAAAAATAAGGTTATCAAGTGAGAAATCACCATGAGTGACGACTGAATCCGGTGAGAATGGCAAAAGTTTATGCATTTCTTTCCAGACTTGTTCAACAGGCCAGCCATTACGCTCGTCATCAAAATCACTCGCATCAACCAAACCGTTATTCATTCGTGATTGCGCCTGAGCGAGACGAAATACGCGATCGCTGTTAAAAGGACAATTACAAACAGGAATCGAATGCAACCGGCGCAGGAACACTGCCAGCGCATCAACAATATTTTCACCTGAATCAGGATATTCTTCTAATACCTGGAATGCTGTTTTTCCGGGGATCGCAGTGGTGAGTAACCATGCATCATCAGGAGTACGGATAAAATGCTTGATGGTCGGAAGAGGCATAAATTCCGTCAGCCAGTTTAGTCTGACCATCTCATCTGTAACATCATTGGCAACGCTACCTTTGCCATGTTTCAGAAACAACTCTGGCGCATCGGGCTTCCCATACAAGCGATAGATTGTCGCACCTGATTGCCCGACATTATCGCGAGCCCATTTATACCCATATAAATCAGCATCCATGTTGGAATTTAATCGCGGCCTCGACGTTTCCCGTTGAATATGGCTCATAACACCCCTTGTATTACTGTTTATGTAAGCAGACAGTTTTATTGTTCATGATGATATATTTTTATCTTGTGCAATGTAACATCAGAGATTTTGAGACACGGGCCAGAGCTGCAGCTGGATGGCAAATAATGATTTTATTTTGACTGATAGTGACCTGTTCGTTGCAACAAATTGATAAGCAATGCTTTCTTATAATGCCAACTTTGTACAAGAAAGCTGGGTCTAGATATCTCGAGTGCGGCCGCGAATTCTATATTCCCCAGAACATCAGGTTAATGGCGTTTTTGATGTCATTTTCGCGGTGGCTGAGATCAGCCACTTCTTCCCCGATAACGGAGACCGGCACACTGGCCATATCGGTGGTCATCATGCGCCAGCTTTCATCCCCGATATGCACCACCGGGTAAAGTTCACGGGAGACTTTATCTGACAGCAGACGTGCACTGGCCAGGGGGATCACCATCCGTCGCCCgctcagcaatcttcattctccgttgaagctgaggaaacagaaattcagaatattcagaatctaaagaatgcaataaaacaaattgagaggtaataataaggtttgagctatacctttttcttcttattagagatgcctttctctttgttctgattatcctgctcgtcgtcgtctgaatcagaatcagagttaaccttctttttgacatcttctttctcctcagactcatctttcgtaccgtcttcttcagaggcaagaggttcgcggaagttgaacttctcgaagatttccttaaactcatcgttaaaaccatcttcaaattcagcttgctctggaacatactctatcacaatctgctcacaaacctatcaaagagaaacatataccaaaaatcatcagcaaacgataaacaatcacaaaccctaagaaaaaccctagaacacctctccatgaatcgagtacgagaagatgagcacaaagttaacctgtggctggggatctgtattctctttggattcagaagcagcagaaacgtccgatgcatctacatcggcttgggatgctttgttgttcttcttctgcttccgtctgcggcggcgacggtcaatctcacgagatttcttagaggaagcggaggtgtttccgttggagacatcaccgttagaaacgacgctatgaacgagtgcgacggttgaatcggcggtcatattcggtgttctctctgaatcggtgatgtgaaaagagagattgagaggagaaggaagaacgacggaaatcgaggatatacgtatatgaacaagagtcggtttgctgaaattctctctgattctatttccggtttggcataaggcccatataagtagaagacgaatatatctgccaataggcccaacactttatatttttcttcgagtgtaagaattgttttgtagaagaccatctactagtaactaatagaaaatttcaaaggaaatgtatggaacaatattcaaacactactataaatgttggcacgagttaactctacattattcgtaaaaatgttctattgaacttttaaaattataaaattacagtttacacaatgtcttgaaattttgaagaaagttataagtatcaaaattgtatatatgtgggtatttgagatttaaataaaattctctgactaacaacaaaacttttaataaaatttaaatgttttagtttattattcgtaaaaatttagtttttacatgaattgaggtaatttttattcactttgagattttattaatgtgagcacgactcccggtgtatgttatcggttgtttattatgcaattagaacaatatacattgtgcctttttagtttcaaaattgttttcataagacattaggaaagaacacggaaaaaaaagacattaggaaagaattttgtaacggcttttgtacgtaacggttatttttaaacaaggaaaaaaatactgtctataaaaaaaaattatctttacgtagttgtgtattttagaaaacaaaataaatcattttttatttactaaactattattttataaggaaaagattgaaaagagtaggggaaagatatatgtgaaaaaatattcatgcttggtagataaaaaatatttcacaaataaagagacaagtatatgtcaaaaatatcatgtcttttgaataaataatcttctaaaaaaaaagaattagatgaactataaatatcttgtggtatatgaatccttgacactgtaaaaatcaaaacatgagatcagaaacacaagtataaaagtacattacaagtacggtatgaatcgaaaaaaaaacagaatttgacaggttttgagctgataaaaactatttcaggcttttattaatttttaaaaatagtattaattgtttttaaaataagacataaataaaaaaaagaacggttaaagaaaatgaaggggcccttcgtgttttgttttcccttaaaaaaaccaaggacaaaggcataatgccgtattcacaatcttgactcttcgttatctggatctagggtttctctcgatttttagaacgccacaaaacctaataaacttttcccagatacacaaacaaactcatcatcaaccaaggaagaagaaagaaactagggtttttttttgtggattcatcatcggtattttacagatctatattcaaagggaacaaaatcttaaggaacaaacactaaattttcattctttctcttatttacccatttatcaaaaatcttccttttgttttcctgattcttgctaaagaaaaaaactcggatccaattcataaactagtgtggactggtgatcaatctatcaattctggccaagggacaacaaaaagtttagattttgatgaaccaattttgagatgagacaatagacatccattgatctgtaaactttaagaaggagaaggagaaaagaaagtATGTATAGTAATAATAGAGTAGAAGTGTTTCATGGTGATGGAAGACTTGGAGAATTGGAGATATACCCTTCAAGGGAATTGAATCAGCAACAAGATGATGTGATGAAGCAGAGGAAGAAGAAACAGAGGGAAGTAATGGAGCTAGCCAAGATGGGAATCAGAATAAGCCACTTTTCTCAATCTGGCGAGAGGTGTCCTCCTCTTGCAATACTTACTACAATTTCATCTTGTGGCCTTTGTTTCAAATTAGAAGCTTCACCTTCTCCAGCTCAGGAGTCACTCAGTTTATTCTACTCGTCCTGTCTCAGGGACAACAaggtatctaaaccttacgaacctttaagccttactcagacttagattttatcaactaaaactcaaaaacacttaatgataaataggattttgtgtcattatttaacttccttaatgtcagagctgcatcaagtttggggctttagaaacttttagtagagtgggggtttgaatcttgtgttgtttgttatgttacaaattgtcctcatatttgtgagttttggatttttgcttcttgcAGACAGCAGTAATGCTCTTGGGTGGAGAAGAGCTCCATTTGGTTGCTATGTACTCGGAAAATATCAAGAATGACCGTCCTTGTTTCTGGGCATTTAGTGTTGCTCCTGGAATTTACGATTCCTGTCTTGTTATGTTGAATCTTAGATGTCTGGGTATTGTCTTTGcTCTTGATGAAACCCTTGTAGTGGCGAATACCATGCGCTCATTTGAGGATAAGATTGACGGGTTTCAGCGGAGAATAAACAACGAGATGGACCCTCAACGCCTTGCCGTTATAGTGGCTGAGATGAAGCGTTATCAAGATGACAAAAATCTATTGAAGCAATATATTGAAAGTGACCAGGTTGTTGAAAACGGGGAGGTGATAAAGGTGCAATCTGAAATTGTTCCTGCCTTGTCTGACAACCATCAGCCTCTTGTTCGCCCTCTGATAAGGTTGCAAGAGAAGAATATTATTCTGACTCGCATTAACCCAATGgtatgcaagtcttgaatcagtatatgtctgttagtttctgttccccgtatacatatatgtttagtgcttactacacatttaaaagacaataagtggtggtgtgctgtgtggtggatttccttgaatacttgtggtataaccttttatttttcatttgctcctttctggagcacctagatttttctgaattcttgtggctgaatctgcattcctatatttacacacagATTCGTGATACAAGTGTTCTTGTGAGAATGAGGCCCTCATGGGAGGAACTTCGAAGCTATTTGACAGCAAAAGGGCGTAAGCGTTTTGAAGTATATGTTTGCACGATGGCTGAAAGAGATTACGCCTTAGAGATGTGGAGGCTCCTTGATCCAGAAGGGAATTTGATAAACACAAATGACTTGCTTGCTCGCATCGTTTGTGTGAAATCTGGTatactttttggtatcttatacctgcttatatttcatcatggtaaaacttcttacaagcttgtaattaaccaccacaggtTTTAAAAAGTCACTGTTCAATGTGTTTCTCGATGGAACCTGCCATCCAAAGATGGCATTGGTAATTGATGATCGATTGAAAGTTTGGGATGAGAAGGATCAGCCGAGGGTACATGTGGTTCCTGCATTCGCTCCCTATTATTCTCCTCAAGCTGAAGtaagtataatttttacctagttgaaattggttatgaaaaatgcagaagcatgtgaatttgataagaatattattaatcaaaagaatcacaagtcatttagaatggaacaaatgaagccttataagacctaacataagctagctttgtggtgagttctacgcaaggggtctttgtgggcctggtttgttgcacaatttctaccagaagtgatagtcttgacttttcagtaataaatggtgtcacatatagctcgtttccttttcttgtaggCTGCTGCAACACCAGTACTATGTGTTGCCAGGAACGTTGCCTGTGGTGTCAGAGGTGGATTTTTcaggtaagatgtcagatttgataatagtagtttgttttcttgacatctctactgatcaagggtgcttccttagtacatacttacggtgaaatggtatttgaacttggttaCAGGGATTTTGATGATAGTCTGCTACCAAGGATTGCTGAAATTTCTTATGAGAATGATGCTGAGGATATTCCTTCTCCGCCTGATGTCAGCCATTATTTGGTGTCGGAGGttagtcgtgatacttgttagcgattgggagtagataattttttggttctcttccaggcagtctgggagcttattttactcacctttgaaactgcttcccagtaactcattcttttttcaatataggATGATACATCGGGTTTAAATGGGAACAAAGATCCACTTTCCTTTGACGGGATGGCTGATACTGAAGTGGAGAGAAGACTGAaggtgatttacattttgaggctctattgttactgagttattgtggtgatccattaaagatgccaactccagtaaacatggcttctggtttaaattttctgcccaatgttgaaattcaaatacatttttccgttttattcAGGAGGCAATTTCTGCATCTTCAGCTGTCCTTCCGGCGGCAAATATAGATCCGAGGATAGCTGCTCCCGTTCAGTTCCCCATGGCTTCTGCTTCTTCTGTTTCAGTTCCAGTACCAGTACAAGTCGTGCAACAAGCAATACAACCTTCAGCTATGGCCTTTCCAAGTATTCCATTTCAACAACCTCAACAACCGACATCAATAGCTAAACACTTGGTTCCTTCAGAACCAAGCTTGCAGAGTTCTCCTGCTAGAGAGGAAGGTGAGGTACCTGAATCAGAATTAGATCCAGATACTAGGAGGAGACTCCTCATATTGCAGCATGGACAAGATACTAGGGATCCTGCTCCAAGTGAACCTTCATTTCCTCAGAGACCTCCAGTTCAAGCTCCACCCTCACATGTGCAATCAAGAAATGGCTGGTTTCCTGTTGAGGAGGAGATGGATCCTGCTCAAATTCGTCGAGCAGTCTCAAAAGAATATCCGTTGGATTCTGAAATGATTCATATGGAAAAGCACAGGCCTCGTCATCCATCATTTTTTTCTAAGATTGATAACTCAACTCAGTCTGACAGGATGCTTCATGAGAATCGCAGGCCGCCAAAGGAGgtaccactaatcttatttaacctatgattttacagttgtcagtttttttggtctttatactgctgtacgacgtttagtgctcactgtgatatatttgcagTCTCTCCGGAGAGATGAACAGTTACGTTCAAATAACAATCTACCTGACTCTCATCCTTTCTATggtaagccatcaaagttatttgttcttgtatcattttgttctgaagataaatcactgacttgggtattgggatggactctctaGGGGAGGATGCGTCTTGGAATCAATCTTCCTCTAGGAACAGTGATCTTGACTTCCTACCTGAACGAAGTGTCTCAGCAACGGAGACTTCAGCTGATGTTCTACACGGAATTGCTATCAAATGTGGAGCTAAGGTatgtaaatatcatcatgattaccattaattccatacgtgagttgatgtgttattattccatgacattgtaggtGGAGTACAAACCAAGTTTAGTTTCTAGTACAGATTTGCGGTTCTCTGTTGaggtacgtattgctcttagacgtatctgtttgtatggtgtcagtaattttggtggaaccttatgctctttgagatcctatatttcctttgagtgaggttactttgttgattgtgtcaactgtacattaaatctatgttttttttgcAGGCTTGGCTTTCTAATCAAAAAATTGGAGAAGGGATTGGCAAATCGAGAAGAGAAGCCCTGCATAAGGCTGCTGAAGCTTCTATACAGAATTTAGCTggtaagactttctgactcatgatttactcgtgtcttaatctttgtctgcagagatactatttgagatagattgtttgaatctgctatattgggtgaatgttatttgtttgatgtttctaaaccatcttcacaatattgggtgtagatctcaatttttcaaccaatctgtttagtctgtaatattaatagatctattgtagcttcgtgttggtcctcataaatgggtttatatcaatgagtatgagtactgccaccacaaacggttgcgtgtcagtatgttatgatatcaaaactgtgggtcccttccctttacaagggtgagagctatcttggatttgtggcagttggctcaggtttaatattggtcggcttcattcacattgttcttataatgaggctttaaactcattgttgttcgtttgtttccagtttcttgagttcttactcctttttttgcaGATGGATATATGCGTGCAAATGGTGACCCAGGGCCCAGCCACAGAGATGCTACCCCCTTCACCAATGAAAATATAAGTATGGGAAACGCAAATGCGCTTAATAATCAGCCATTTGCTAGAGATGAAACAGCGTTGCCAGTTTCTTCTAGACCTACAGATCCGAGATTAGAAGGTTCTATGAGGCACACTGGCTCCATTACTGCACTCAGGGAATTGgtatgtatctccttagtgcggatactgttgattgatatggttgcttgcttacattcacatattgttttttctcatctttgattcatctgtaaccaaattccagTGTGCATCGGAGGGTCTTGAGATGGCTTTTCAATCTCAGCGTCAGCTTCCATCTGACATGGTCCACAGAGATGAATTACATGCTCAGGTTcgcacccctaaaagattagaacacagaagtgttaaattttttaaaaaaaaaatctaagatagacaattttcagttaaaagagaaagattcatgattttctcttcagggccatcagtatatttcatatctattcaattggtttgaagtatctagagtgtagacccctcttgatactctttgtaatatatttcaggttGAAATAGATGGGCGTGTTGTAGGGGAAGGAGTTGGATCGACATGGGACGAAGCTAGAATGCaggtaactcaactaaattcttgcctcgggtttattctgatcccatcttttcccttctctgacgttcttacctttAGGCTGCTGAGAGAGCACTGTCCAGTGTGAGATCAATGCTTGGTCAACCTCTGCATAAACGACAAGGATCTCCACggtttgttcttgactatatctatatgattatcaaaataaaaatgtcagttgatatattttaaaaaccggtttcttgttgatgtttaGATCATTTGGTGGGATGTCAAACAAGCGATTAAAGCCGGACTTTCAACGGTCTCTGCAACGGATGCCATCTTCGGGAAGATACTCTGACTACAAAGACCATGACGGTGATTATAAAGATCATGACATCGATTACAAGGATGACGATGACTAAaaataaaaccatgtgaagaacgaaccacattctacattaattccattctcttggtaaaaacagctaccaagacgaattctttgtcaagttcctttcttcgccaaatgatgatcaagacagcgagagttgcctctcttgtattgatgtaacaacaatttgaggcggttcgcgatttttgtatcatagaaactcttgagttgaagcatcagctcgagtggccacaaagataagacctaaggatgaacgtttagcttgttctcaggctgttaagtttccacaaagctttttctgcagtttccatagttaacagtccttgttttcactacaacattaagagcttgatttaatattgtaaatttttactgttctactagtaagtgtttaggttttgactgattcaaaggttatgagaaaagttacataaactatgtgttggaactgtggaatcaacttatcctttattgagaaacatcaactaaactttgcacaagagtataacccaaaaataaaaacacaataagaccagtttatatcacagaacaagctcagcGGGCGTGTCAATAATATCACTCTGTACATCCACAAACAGACGATAACGGCTCTCTCTTTTATAGGTGTAAACCTTAAACTGCATTCTAGAAGCACACCTCTTTTTGACATACTTCGGGTATACATATCAGTATATATTCTTATACCGCAAAAATCAGCGCGCAAATACGCATACTGTTATCTGGCTTTTAGTAAGCGAATTCGGTACCGGATCCAGTCGACTGAATTGGTTCCGGCGCCAGCCTGCTTTTTTGTACAAAGTTGGCATTATAAAAAAGCATTGCTTATCAATTTGTTGCAACGAACAGGTCACTATCAGTCAAAATAAAATCATTATTTGGGGCCCGAGCTTAAGTAACTAACTAACAGGAAGAGTTTGTAGAAACGCAAAAAGGCCATCCGTCAGGATGGCCTTCTGCTTAGTTTGATGCCTGGCAGTTTATGGCGGGCGTCCTGCCCGCCACCCTCCGGGCCGTTGCTTCACAACGTTCAAATCCGCTCCCGGCGGATTTGTCCTACTCAGGAGAGCGTTCACCGACAAACAACAGATAAAACGAAAGGCCCAGTCTTCCGACTGAGCCTTTCGTTTTATTTGATGCCTGGCAGTTCCCTACTCTCGCTTAGTAGTTAGACGTCCCCGAGATCCATGCTAGCGGTAATACGGTTATCCACAGAATCAGGGGATAACGCAGGAAAG

>pEnCPL1(-D1)-FLAG
AACATGTGAGCAAAAGGCCAGCAAAAGGCCAGGAACCGTAAAAAGGCCGCGTTGCTGGCGTTTTTCCATAGGCTCCGCCCCCCTGACGAGCATCACAAAAATCGACGCTCAAGTCAGAGGTGGCGAAACCCGACAGGACTATAAAGATACCAGGCGTTTCCCCCTGGAAGCTCCCTCGTGCGCTCTCCTGTTCCGACCCTGCCGCTTACCGGATACCTGTCCGCCTTTCTCCCTTCGGGAAGCGTGGCGCTTTCTCATAGCTCACGCTGTAGGTATCTCAGTTCGGTGTAGGTCGTTCGCTCCAAGCTGGGCTGTGTGCACGAACCCCCCGTTCAGCCCGACCGCTGCGCCTTATCCGGTAACTATCGTCTTGAGTCCAACCCGGTAAGACACGACTTATCGCCACTGGCAGCAGCCACTGGTAACAGGATTAGCAGAGCGAGGTATGTAGGCGGTGCTACAGAGTTCTTGAAGTGGTGGCCTAACTACGGCTACACTAGAAGAACAGTATTTGGTATCTGCGCTCTGCTGAAGCCAGTTACCTTCGGAAAAAGAGTTGGTAGCTCTTGATCCGGCAAACAAACCACCGCTGGTAGCGGTGGTTTTTTTGTTTGCAAGCAGCAGATTACGCGCAGAAAAAAAGGATCTCAAGAAGATCCTTTGATCTTTTCTACGGGGTCTGACGCTCAGTGGAACGGGGCCCAATCTGAATAATGTTACAACCAATTAACCAATTCTGATTAGAAAAACTCATCGAGCATCAAATGAAACTGCAATTTATTCATATCAGGATTATCAATACCATATTTTTGAAAAAGCCGTTTCTGTAATGAAGGAGAAAACTCACCGAGGCAGTTCCATAGGATGGCAAGATCCTGGTATCGGTCTGCGATTCCGACTCGTCCAACATCAATACAACCTATTAATTTCCCCTCGTCAAAAATAAGGTTATCAAGTGAGAAATCACCATGAGTGACGACTGAATCCGGTGAGAATGGCAAAAGTTTATGCATTTCTTTCCAGACTTGTTCAACAGGCCAGCCATTACGCTCGTCATCAAAATCACTCGCATCAACCAAACCGTTATTCATTCGTGATTGCGCCTGAGCGAGACGAAATACGCGATCGCTGTTAAAAGGACAATTACAAACAGGAATCGAATGCAACCGGCGCAGGAACACTGCCAGCGCATCAACAATATTTTCACCTGAATCAGGATATTCTTCTAATACCTGGAATGCTGTTTTTCCGGGGATCGCAGTGGTGAGTAACCATGCATCATCAGGAGTACGGATAAAATGCTTGATGGTCGGAAGAGGCATAAATTCCGTCAGCCAGTTTAGTCTGACCATCTCATCTGTAACATCATTGGCAACGCTACCTTTGCCATGTTTCAGAAACAACTCTGGCGCATCGGGCTTCCCATACAAGCGATAGATTGTCGCACCTGATTGCCCGACATTATCGCGAGCCCATTTATACCCATATAAATCAGCATCCATGTTGGAATTTAATCGCGGCCTCGACGTTTCCCGTTGAATATGGCTCATAACACCCCTTGTATTACTGTTTATGTAAGCAGACAGTTTTATTGTTCATGATGATATATTTTTATCTTGTGCAATGTAACATCAGAGATTTTGAGACACGGGCCAGAGCTGCAGCTGGATGGCAAATAATGATTTTATTTTGACTGATAGTGACCTGTTCGTTGCAACAAATTGATAAGCAATGCTTTCTTATAATGCCAACTTTGTACAAGAAAGCTGGGTCTAGATATCTCGAGTGCGGCCGCGAATTCTATATTCCCCAGAACATCAGGTTAATGGCGTTTTTGATGTCATTTTCGCGGTGGCTGAGATCAGCCACTTCTTCCCCGATAACGGAGACCGGCACACTGGCCATATCGGTGGTCATCATGCGCCAGCTTTCATCCCCGATATGCACCACCGGGTAAAGTTCACGGGAGACTTTATCTGACAGCAGACGTGCACTGGCCAGGGGGATCACCATCCGTCGCCCgctcagcaatcttcattctccgttgaagctgaggaaacagaaattcagaatattcagaatctaaagaatgcaataaaacaaattgagaggtaataataaggtttgagctatacctttttcttcttattagagatgcctttctctttgttctgattatcctgctcgtcgtcgtctgaatcagaatcagagttaaccttctttttgacatcttctttctcctcagactcatctttcgtaccgtcttcttcagaggcaagaggttcgcggaagttgaacttctcgaagatttccttaaactcatcgttaaaaccatcttcaaattcagcttgctctggaacatactctatcacaatctgctcacaaacctatcaaagagaaacatataccaaaaatcatcagcaaacgataaacaatcacaaaccctaagaaaaaccctagaacacctctccatgaatcgagtacgagaagatgagcacaaagttaacctgtggctggggatctgtattctctttggattcagaagcagcagaaacgtccgatgcatctacatcggcttgggatgctttgttgttcttcttctgcttccgtctgcggcggcgacggtcaatctcacgagatttcttagaggaagcggaggtgtttccgttggagacatcaccgttagaaacgacgctatgaacgagtgcgacggttgaatcggcggtcatattcggtgttctctctgaatcggtgatgtgaaaagagagattgagaggagaaggaagaacgacggaaatcgaggatatacgtatatgaacaagagtcggtttgctgaaattctctctgattctatttccggtttggcataaggcccatataagtagaagacgaatatatctgccaataggcccaacactttatatttttcttcgagtgtaagaattgttttgtagaagaccatctactagtaactaatagaaaatttcaaaggaaatgtatggaacaatattcaaacactactataaatgttggcacgagttaactctacattattcgtaaaaatgttctattgaacttttaaaattataaaattacagtttacacaatgtcttgaaattttgaagaaagttataagtatcaaaattgtatatatgtgggtatttgagatttaaataaaattctctgactaacaacaaaacttttaataaaatttaaatgttttagtttattattcgtaaaaatttagtttttacatgaattgaggtaatttttattcactttgagattttattaatgtgagcacgactcccggtgtatgttatcggttgtttattatgcaattagaacaatatacattgtgcctttttagtttcaaaattgttttcataagacattaggaaagaacacggaaaaaaaagacattaggaaagaattttgtaacggcttttgtacgtaacggttatttttaaacaaggaaaaaaatactgtctataaaaaaaaattatctttacgtagttgtgtattttagaaaacaaaataaatcattttttatttactaaactattattttataaggaaaagattgaaaagagtaggggaaagatatatgtgaaaaaatattcatgcttggtagataaaaaatatttcacaaataaagagacaagtatatgtcaaaaatatcatgtcttttgaataaataatcttctaaaaaaaaagaattagatgaactataaatatcttgtggtatatgaatccttgacactgtaaaaatcaaaacatgagatcagaaacacaagtataaaagtacattacaagtacggtatgaatcgaaaaaaaaacagaatttgacaggttttgagctgataaaaactatttcaggcttttattaatttttaaaaatagtattaattgtttttaaaataagacataaataaaaaaaagaacggttaaagaaaatgaaggggcccttcgtgttttgttttcccttaaaaaaaccaaggacaaaggcataatgccgtattcacaatcttgactcttcgttatctggatctagggtttctctcgatttttagaacgccacaaaacctaataaacttttcccagatacacaaacaaactcatcatcaaccaaggaagaagaaagaaactagggtttttttttgtggattcatcatcggtattttacagatctatattcaaagggaacaaaatcttaaggaacaaacactaaattttcattctttctcttatttacccatttatcaaaaatcttccttttgttttcctgattcttgctaaagaaaaaaactcggatccaattcataaactagtgtggactggtgatcaatctatcaattctggccaagggacaacaaaaagtttagattttgatgaaccaattttgagatgagacaatagacatccattgatctgtaaactttaagaaggagaaggagaaaagaaagtATGTATAGTAATAATAGAGTAGAAGTGTTTCATGGTGATGGAAGACTTGGAGAATTGGAGATATACCCTTCAAGGGAATTGAATCAGCAACAAGATGATGTGATGAAGCAGAGGAAGAAGAAACAGAGGGAAGTAATGGAGCTAGCCAAGATGGGAATCAGAATAAGCCACTTTTCTCAATCTGGCGAGAGGTGTCCTCCTCTTGCAATACTTACTACAATTTCATCTTGTGGCCTTTGTTTCAAATTAGAAGCTTCACCTTCTCCAGCTCAGGAGTCACTCAGTTTATTCTACTCGTCCTGTCTCAGGGACAACAaggtatctaaaccttacgaacctttaagccttactcagacttagattttatcaactaaaactcaaaaacacttaatgataaataggattttgtgtcattatttaacttccttaatgtcagagctgcatcaagtttggggctttagaaacttttagtagagtgggggtttgaatcttgtgttgtttgttatgttacaaattgtcctcatatttgtgagttttggatttttgcttcttgcAGACAGCAGTAATGCTCTTGGGTGGAGAAGAGCTCCATTTGGTTGCTATGTACTCGGAAAATATCAAGAATGACCGTCCTTGTTTCTGGGCATTTAGTGTTGCTCCTGGAATTTACGATTCCTGTCTTGTTATGTTGAATCTTAGATGTCTGGGTATTGTCTTTGATCTTGATGAAACCCTTGTAGTGGCGAATACCATGCGCTCATTTGAGGATAAGATTGACGGGTTTCAGCGGAGAATAAACAACGAGATGGACCCTCAACGCCTTGCCGTTATAGTGGCTGAGATGAAGCGTTATCAAGATGACAAAAATCTATTGAAGCAATATATTGAAAGTGACCAGGTTGTTGAAAACGGGGAGGTGATAAAGGTGCAATCTGAAATTGTTCCTGCCTTGTCTGACAACCATCAGCCTCTTGTTCGCCCTCTGATAAGGTTGCAAGAGAAGAATATTATTCTGACTCGCATTAACCCAATGgtatgcaagtcttgaatcagtatatgtctgttagtttctgttccccgtatacatatatgtttagtgcttactacacatttaaaagacaataagtggtggtgtgctgtgtggtggatttccttgaatacttgtggtataaccttttatttttcatttgctcctttctggagcacctagatttttctgaattcttgtggctgaatctgcattcctatatttacacacagATTCGTGATACAAGTGTTCTTGTGAGAATGAGGCCCTCATGGGAGGAACTTCGAAGCTATTTGACAGCAAAAGGGCGTAAGCGTTTTGAAGTATATGTTTGCACGATGGCTGAAAGAGATTACGCCTTAGAGATGTGGAGGCTCCTTGATCCAGAAGGGAATTTGATAAACACAAATGACTTGCTTGCTCGCATCGTTTGTGTGAAATCTGGTatactttttggtatcttatacctgcttatatttcatcatggtaaaacttcttacaagcttgtaattaaccaccacaggtTTTAAAAAGTCACTGTTCAATGTGTTTCTCGATGGAACCTGCCATCCAAAGATGGCATTGGTAATTGATGATCGATTGAAAGTTTGGGATGAGAAGGATCAGCCGAGGGTACATGTGGTTCCTGCATTCGCTCCCTATTATTCTCCTCAAGCTGAAGtaagtataatttttacctagttgaaattggttatgaaaaatgcagaagcatgtgaatttgataagaatattattaatcaaaagaatcacaagtcatttagaatggaacaaatgaagccttataagacctaacataagctagctttgtggtgagttctacgcaaggggtctttgtgggcctggtttgttgcacaatttctaccagaagtgatagtcttgacttttcagtaataaatggtgtcacatatagctcgtttccttttcttgtaggCTGCTGCAACACCAGTACTATGTGTTGCCAGGAACGTTGCCTGTGGTGTCAGAGGTGGATTTTTcaggtaagatgtcagatttgataatagtagtttgttttcttgacatctctactgatcaagggtgcttccttagtacatacttacggtgaaatggtatttgaacttggttaCAGGGATTTTGATGATAGTCTGCTACCAAGGATTGCTGAAATTTCTTATGAGAATGATGCTGAGGATATTCCTTCTCCGCCTGATGTCAGCCATTATTTGGTGTCGGAGGttagtcgtgatacttgttagcgattgggagtagataattttttggttctcttccaggcagtctgggagcttattttactcacctttgaaactgcttcccagtaactcattcttttttcaatataggATGATACATCGGGTTTAAATGGGAACAAAGATCCACTTTCCTTTGACGGGATGGCTGATACTGAAGTGGAGAGAAGACTGAaggtgatttacattttgaggctctattgttactgagttattgtggtgatccattaaagatgccaactccagtaaacatggcttctggtttaaattttctgcccaatgttgaaattcaaatacatttttccgttttattcAGGAGGCAATTTCTGCATCTTCAGCTGTCCTTCCGGCGGCAAATATAGATCCGAGGATAGCTGCTCCCGTTCAGTTCCCCATGGCTTCTGCTTCTTCTGTTTCAGTTCCAGTACCAGTACAAGTCGTGCAACAAGCAATACAACCTTCAGCTATGGCCTTTCCAAGTATTCCATTTCAACAACCTCAACAACCGACATCAATAGCTAAACACTTGGTTCCTTCAGAACCAAGCTTGCAGAGTTCTCCTGCTAGAGAGGAAGGTGAGGTACCTGAATCAGAATTAGATCCAGATACTAGGAGGAGACTCCTCATATTGCAGCATGGACAAGATACTAGGGATCCTGCTCCAAGTGAACCTTCATTTCCTCAGAGACCTCCAGTTCAAGCTCCACCCTCACATGTGCAATCAAGAAATGGCTGGTTTCCTGTTGAGGAGGAGATGGATCCTGCTCAAATTCGTCGAGCAGTCTCAAAAGAATATCCGTTGGATTCTGAAATGATTCATATGGAAAAGCACAGGCCTCGTCATCCATCATTTTTTTCTAAGATTGATAACTCAACTCAGTCTGACAGGATGCTTCATGAGAATCGCAGGCCGCCAAAGGAGgtaccactaatcttatttaacctatgattttacagttgtcagtttttttggtctttatactgctgtacgacgtttagtgctcactgtgatatatttgcagTCTCTCCGGAGAGATGAACAGTTACGTTCAAATAACAATCTACCTGACTCTCATCCTTTCTATggtaagccatcaaagttatttgttcttgtatcattttgttctgaagataaatcactgacttgggtattgggatggactctctaGGGGAGGATGCGTCTTGGAATCAATCTTCCTCTAGGAACAGTGATCTTGACTTCCTACCTGAACGAAGTGTCTCAGCAACGGAGACTCAGAATTTAGCTggtaagactttctgactcatgatttactcgtgtcttaatctttgtctgcagagatactatttgagatagattgtttgaatctgctatattgggtgaatgttatttgtttgatgtttctaaaccatcttcacaatattgggtgtagatctcaatttttcaaccaatctgtttagtctgtaatattaatagatctattgtagcttcgtgttggtcctcataaatgggtttatatcaatgagtatgagtactgccaccacaaacggttgcgtgtcagtatgttatgatatcaaaactgtgggtcccttccctttacaagggtgagagctatcttggatttgtggcagttggctcaggtttaatattggtcggcttcattcacattgttcttataatgaggctttaaactcattgttgttcgtttgtttccagtttcttgagttcttactcctttttttgcaGATGGATATATGCGTGCAAATGGTGACCCAGGGCCCAGCCACAGAGATGCTACCCCCTTCACCAATGAAAATATAAGTATGGGAAACGCAAATGCGCTTAATAATCAGCCATTTGCTAGAGATGAAACAGCGTTGCCAGTTTCTTCTAGACCTACAGATCCGAGATTAGAAGGTTCTATGAGGCACACTGGCTCCATTACTGCACTCAGGGAATTGgtatgtatctccttagtgcggatactgttgattgatatggttgcttgcttacattcacatattgttttttctcatctttgattcatctgtaaccaaattccagTGTGCATCGGAGGGTCTTGAGATGGCTTTTCAATCTCAGCGTCAGCTTCCATCTGACATGGTCCACAGAGATGAATTACATGCTCAGGTTcgcacccctaaaagattagaacacagaagtgttaaattttttaaaaaaaaaatctaagatagacaattttcagttaaaagagaaagattcatgattttctcttcagggccatcagtatatttcatatctattcaattggtttgaagtatctagagtgtagacccctcttgatactctttgtaatatatttcaggttGAAATAGATGGGCGTGTTGTAGGGGAAGGAGTTGGATCGACATGGGACGAAGCTAGAATGCaggtaactcaactaaattcttgcctcgggtttattctgatcccatcttttcccttctctgacgttcttacctttAGGCTGCTGAGAGAGCACTGTCCAGTGTGAGATCAATGCTTGGTCAACCTCTGCATAAACGACAAGGATCTCCACggtttgttcttgactatatctatatgattatcaaaataaaaatgtcagttgatatattttaaaaaccggtttcttgttgatgtttaGATCATTTGGTGGGATGTCAAACAAGCGATTAAAGCCGGACTTTCAACGGTCTCTGCAACGGATGCCATCTTCGGGAAGATACTCTGACTACAAAGACCATGACGGTGATTATAAAGATCATGACATCGATTACAAGGATGACGATGACTAAaaataaaaccatgtgaagaacgaaccacattctacattaattccattctcttggtaaaaacagctaccaagacgaattctttgtcaagttcctttcttcgccaaatgatgatcaagacagcgagagttgcctctcttgtattgatgtaacaacaatttgaggcggttcgcgatttttgtatcatagaaactcttgagttgaagcatcagctcgagtggccacaaagataagacctaaggatgaacgtttagcttgttctcaggctgttaagtttccacaaagctttttctgcagtttccatagttaacagtccttgttttcactacaacattaagagcttgatttaatattgtaaatttttactgttctactagtaagtgtttaggttttgactgattcaaaggttatgagaaaagttacataaactatgtgttggaactgtggaatcaacttatcctttattgagaaacatcaactaaactttgcacaagagtataacccaaaaataaaaacacaataagaccagtttatatcacagaacaagctcagcGGGCGTGTCAATAATATCACTCTGTACATCCACAAACAGACGATAACGGCTCTCTCTTTTATAGGTGTAAACCTTAAACTGCATTCTAGAAGCACACCTCTTTTTGACATACTTCGGGTATACATATCAGTATATATTCTTATACCGCAAAAATCAGCGCGCAAATACGCATACTGTTATCTGGCTTTTAGTAAGCGAATTCGGTACCGGATCCAGTCGACTGAATTGGTTCCGGCGCCAGCCTGCTTTTTTGTACAAAGTTGGCATTATAAAAAAGCATTGCTTATCAATTTGTTGCAACGAACAGGTCACTATCAGTCAAAATAAAATCATTATTTGGGGCCCGAGCTTAAGTAACTAACTAACAGGAAGAGTTTGTAGAAACGCAAAAAGGCCATCCGTCAGGATGGCCTTCTGCTTAGTTTGATGCCTGGCAGTTTATGGCGGGCGTCCTGCCCGCCACCCTCCGGGCCGTTGCTTCACAACGTTCAAATCCGCTCCCGGCGGATTTGTCCTACTCAGGAGAGCGTTCACCGACAAACAACAGATAAAACGAAAGGCCCAGTCTTCCGACTGAGCCTTTCGTTTTATTTGATGCCTGGCAGTTCCCTACTCTCGCTTAGTAGTTAGACGTCCCCGAGATCCATGCTAGCGGTAATACGGTTATCCACAGAATCAGGGGATAACGCAGGAAAG

>pEnCPL1(-D2)-FLAG
AACATGTGAGCAAAAGGCCAGCAAAAGGCCAGGAACCGTAAAAAGGCCGCGTTGCTGGCGTTTTTCCATAGGCTCCGCCCCCCTGACGAGCATCACAAAAATCGACGCTCAAGTCAGAGGTGGCGAAACCCGACAGGACTATAAAGATACCAGGCGTTTCCCCCTGGAAGCTCCCTCGTGCGCTCTCCTGTTCCGACCCTGCCGCTTACCGGATACCTGTCCGCCTTTCTCCCTTCGGGAAGCGTGGCGCTTTCTCATAGCTCACGCTGTAGGTATCTCAGTTCGGTGTAGGTCGTTCGCTCCAAGCTGGGCTGTGTGCACGAACCCCCCGTTCAGCCCGACCGCTGCGCCTTATCCGGTAACTATCGTCTTGAGTCCAACCCGGTAAGACACGACTTATCGCCACTGGCAGCAGCCACTGGTAACAGGATTAGCAGAGCGAGGTATGTAGGCGGTGCTACAGAGTTCTTGAAGTGGTGGCCTAACTACGGCTACACTAGAAGAACAGTATTTGGTATCTGCGCTCTGCTGAAGCCAGTTACCTTCGGAAAAAGAGTTGGTAGCTCTTGATCCGGCAAACAAACCACCGCTGGTAGCGGTGGTTTTTTTGTTTGCAAGCAGCAGATTACGCGCAGAAAAAAAGGATCTCAAGAAGATCCTTTGATCTTTTCTACGGGGTCTGACGCTCAGTGGAACGGGGCCCAATCTGAATAATGTTACAACCAATTAACCAATTCTGATTAGAAAAACTCATCGAGCATCAAATGAAACTGCAATTTATTCATATCAGGATTATCAATACCATATTTTTGAAAAAGCCGTTTCTGTAATGAAGGAGAAAACTCACCGAGGCAGTTCCATAGGATGGCAAGATCCTGGTATCGGTCTGCGATTCCGACTCGTCCAACATCAATACAACCTATTAATTTCCCCTCGTCAAAAATAAGGTTATCAAGTGAGAAATCACCATGAGTGACGACTGAATCCGGTGAGAATGGCAAAAGTTTATGCATTTCTTTCCAGACTTGTTCAACAGGCCAGCCATTACGCTCGTCATCAAAATCACTCGCATCAACCAAACCGTTATTCATTCGTGATTGCGCCTGAGCGAGACGAAATACGCGATCGCTGTTAAAAGGACAATTACAAACAGGAATCGAATGCAACCGGCGCAGGAACACTGCCAGCGCATCAACAATATTTTCACCTGAATCAGGATATTCTTCTAATACCTGGAATGCTGTTTTTCCGGGGATCGCAGTGGTGAGTAACCATGCATCATCAGGAGTACGGATAAAATGCTTGATGGTCGGAAGAGGCATAAATTCCGTCAGCCAGTTTAGTCTGACCATCTCATCTGTAACATCATTGGCAACGCTACCTTTGCCATGTTTCAGAAACAACTCTGGCGCATCGGGCTTCCCATACAAGCGATAGATTGTCGCACCTGATTGCCCGACATTATCGCGAGCCCATTTATACCCATATAAATCAGCATCCATGTTGGAATTTAATCGCGGCCTCGACGTTTCCCGTTGAATATGGCTCATAACACCCCTTGTATTACTGTTTATGTAAGCAGACAGTTTTATTGTTCATGATGATATATTTTTATCTTGTGCAATGTAACATCAGAGATTTTGAGACACGGGCCAGAGCTGCAGCTGGATGGCAAATAATGATTTTATTTTGACTGATAGTGACCTGTTCGTTGCAACAAATTGATAAGCAATGCTTTCTTATAATGCCAACTTTGTACAAGAAAGCTGGGTCTAGATATCTCGAGTGCGGCCGCGAATTCTATATTCCCCAGAACATCAGGTTAATGGCGTTTTTGATGTCATTTTCGCGGTGGCTGAGATCAGCCACTTCTTCCCCGATAACGGAGACCGGCACACTGGCCATATCGGTGGTCATCATGCGCCAGCTTTCATCCCCGATATGCACCACCGGGTAAAGTTCACGGGAGACTTTATCTGACAGCAGACGTGCACTGGCCAGGGGGATCACCATCCGTCGCCCgctcagcaatcttcattctccgttgaagctgaggaaacagaaattcagaatattcagaatctaaagaatgcaataaaacaaattgagaggtaataataaggtttgagctatacctttttcttcttattagagatgcctttctctttgttctgattatcctgctcgtcgtcgtctgaatcagaatcagagttaaccttctttttgacatcttctttctcctcagactcatctttcgtaccgtcttcttcagaggcaagaggttcgcggaagttgaacttctcgaagatttccttaaactcatcgttaaaaccatcttcaaattcagcttgctctggaacatactctatcacaatctgctcacaaacctatcaaagagaaacatataccaaaaatcatcagcaaacgataaacaatcacaaaccctaagaaaaaccctagaacacctctccatgaatcgagtacgagaagatgagcacaaagttaacctgtggctggggatctgtattctctttggattcagaagcagcagaaacgtccgatgcatctacatcggcttgggatgctttgttgttcttcttctgcttccgtctgcggcggcgacggtcaatctcacgagatttcttagaggaagcggaggtgtttccgttggagacatcaccgttagaaacgacgctatgaacgagtgcgacggttgaatcggcggtcatattcggtgttctctctgaatcggtgatgtgaaaagagagattgagaggagaaggaagaacgacggaaatcgaggatatacgtatatgaacaagagtcggtttgctgaaattctctctgattctatttccggtttggcataaggcccatataagtagaagacgaatatatctgccaataggcccaacactttatatttttcttcgagtgtaagaattgttttgtagaagaccatctactagtaactaatagaaaatttcaaaggaaatgtatggaacaatattcaaacactactataaatgttggcacgagttaactctacattattcgtaaaaatgttctattgaacttttaaaattataaaattacagtttacacaatgtcttgaaattttgaagaaagttataagtatcaaaattgtatatatgtgggtatttgagatttaaataaaattctctgactaacaacaaaacttttaataaaatttaaatgttttagtttattattcgtaaaaatttagtttttacatgaattgaggtaatttttattcactttgagattttattaatgtgagcacgactcccggtgtatgttatcggttgtttattatgcaattagaacaatatacattgtgcctttttagtttcaaaattgttttcataagacattaggaaagaacacggaaaaaaaagacattaggaaagaattttgtaacggcttttgtacgtaacggttatttttaaacaaggaaaaaaatactgtctataaaaaaaaattatctttacgtagttgtgtattttagaaaacaaaataaatcattttttatttactaaactattattttataaggaaaagattgaaaagagtaggggaaagatatatgtgaaaaaatattcatgcttggtagataaaaaatatttcacaaataaagagacaagtatatgtcaaaaatatcatgtcttttgaataaataatcttctaaaaaaaaagaattagatgaactataaatatcttgtggtatatgaatccttgacactgtaaaaatcaaaacatgagatcagaaacacaagtataaaagtacattacaagtacggtatgaatcgaaaaaaaaacagaatttgacaggttttgagctgataaaaactatttcaggcttttattaatttttaaaaatagtattaattgtttttaaaataagacataaataaaaaaaagaacggttaaagaaaatgaaggggcccttcgtgttttgttttcccttaaaaaaaccaaggacaaaggcataatgccgtattcacaatcttgactcttcgttatctggatctagggtttctctcgatttttagaacgccacaaaacctaataaacttttcccagatacacaaacaaactcatcatcaaccaaggaagaagaaagaaactagggtttttttttgtggattcatcatcggtattttacagatctatattcaaagggaacaaaatcttaaggaacaaacactaaattttcattctttctcttatttacccatttatcaaaaatcttccttttgttttcctgattcttgctaaagaaaaaaactcggatccaattcataaactagtgtggactggtgatcaatctatcaattctggccaagggacaacaaaaagtttagattttgatgaaccaattttgagatgagacaatagacatccattgatctgtaaactttaagaaggagaaggagaaaagaaagtATGTATAGTAATAATAGAGTAGAAGTGTTTCATGGTGATGGAAGACTTGGAGAATTGGAGATATACCCTTCAAGGGAATTGAATCAGCAACAAGATGATGTGATGAAGCAGAGGAAGAAGAAACAGAGGGAAGTAATGGAGCTAGCCAAGATGGGAATCAGAATAAGCCACTTTTCTCAATCTGGCGAGAGGTGTCCTCCTCTTGCAATACTTACTACAATTTCATCTTGTGGCCTTTGTTTCAAATTAGAAGCTTCACCTTCTCCAGCTCAGGAGTCACTCAGTTTATTCTACTCGTCCTGTCTCAGGGACAACAaggtatctaaaccttacgaacctttaagccttactcagacttagattttatcaactaaaactcaaaaacacttaatgataaataggattttgtgtcattatttaacttccttaatgtcagagctgcatcaagtttggggctttagaaacttttagtagagtgggggtttgaatcttgtgttgtttgttatgttacaaattgtcctcatatttgtgagttttggatttttgcttcttgcAGACAGCAGTAATGCTCTTGGGTGGAGAAGAGCTCCATTTGGTTGCTATGTACTCGGAAAATATCAAGAATGACCGTCCTTGTTTCTGGGCATTTAGTGTTGCTCCTGGAATTTACGATTCCTGTCTTGTTATGTTGAATCTTAGATGTCTGGGTATTGTCTTTGATCTTGATGAAACCCTTGTAGTGGCGAATACCATGCGCTCATTTGAGGATAAGATTGACGGGTTTCAGCGGAGAATAAACAACGAGATGGACCCTCAACGCCTTGCCGTTATAGTGGCTGAGATGAAGCGTTATCAAGATGACAAAAATCTATTGAAGCAATATATTGAAAGTGACCAGGTTGTTGAAAACGGGGAGGTGATAAAGGTGCAATCTGAAATTGTTCCTGCCTTGTCTGACAACCATCAGCCTCTTGTTCGCCCTCTGATAAGGTTGCAAGAGAAGAATATTATTCTGACTCGCATTAACCCAATGgtatgcaagtcttgaatcagtatatgtctgttagtttctgttccccgtatacatatatgtttagtgcttactacacatttaaaagacaataagtggtggtgtgctgtgtggtggatttccttgaatacttgtggtataaccttttatttttcatttgctcctttctggagcacctagatttttctgaattcttgtggctgaatctgcattcctatatttacacacagATTCGTGATACAAGTGTTCTTGTGAGAATGAGGCCCTCATGGGAGGAACTTCGAAGCTATTTGACAGCAAAAGGGCGTAAGCGTTTTGAAGTATATGTTTGCACGATGGCTGAAAGAGATTACGCCTTAGAGATGTGGAGGCTCCTTGATCCAGAAGGGAATTTGATAAACACAAATGACTTGCTTGCTCGCATCGTTTGTGTGAAATCTGGTatactttttggtatcttatacctgcttatatttcatcatggtaaaacttcttacaagcttgtaattaaccaccacaggtTTTAAAAAGTCACTGTTCAATGTGTTTCTCGATGGAACCTGCCATCCAAAGATGGCATTGGTAATTGATGATCGATTGAAAGTTTGGGATGAGAAGGATCAGCCGAGGGTACATGTGGTTCCTGCATTCGCTCCCTATTATTCTCCTCAAGCTGAAGtaagtataatttttacctagttgaaattggttatgaaaaatgcagaagcatgtgaatttgataagaatattattaatcaaaagaatcacaagtcatttagaatggaacaaatgaagccttataagacctaacataagctagctttgtggtgagttctacgcaaggggtctttgtgggcctggtttgttgcacaatttctaccagaagtgatagtcttgacttttcagtaataaatggtgtcacatatagctcgtttccttttcttgtaggCTGCTGCAACACCAGTACTATGTGTTGCCAGGAACGTTGCCTGTGGTGTCAGAGGTGGATTTTTcaggtaagatgtcagatttgataatagtagtttgttttcttgacatctctactgatcaagggtgcttccttagtacatacttacggtgaaatggtatttgaacttggttaCAGGGATTTTGATGATAGTCTGCTACCAAGGATTGCTGAAATTTCTTATGAGAATGATGCTGAGGATATTCCTTCTCCGCCTGATGTCAGCCATTATTTGGTGTCGGAGGttagtcgtgatacttgttagcgattgggagtagataattttttggttctcttccaggcagtctgggagcttattttactcacctttgaaactgcttcccagtaactcattcttttttcaatataggATGATACATCGGGTTTAAATGGGAACAAAGATCCACTTTCCTTTGACGGGATGGCTGATACTGAAGTGGAGAGAAGACTGAaggtgatttacattttgaggctctattgttactgagttattgtggtgatccattaaagatgccaactccagtaaacatggcttctggtttaaattttctgcccaatgttgaaattcaaatacatttttccgttttattcAGGAGGCAATTTCTGCATCTTCAGCTGTCCTTCCGGCGGCAAATATAGATCCGAGGATAGCTGCTCCCGTTCAGTTCCCCATGGCTTCTGCTTCTTCTGTTTCAGTTCCAGTACCAGTACAAGTCGTGCAACAAGCAATACAACCTTCAGCTATGGCCTTTCCAAGTATTCCATTTCAACAACCTCAACAACCGACATCAATAGCTAAACACTTGGTTCCTTCAGAACCAAGCTTGCAGAGTTCTCCTGCTAGAGAGGAAGGTGAGGTACCTGAATCAGAATTAGATCCAGATACTAGGAGGAGACTCCTCATATTGCAGCATGGACAAGATACTAGGGATCCTGCTCCAAGTGAACCTTCATTTCCTCAGAGACCTCCAGTTCAAGCTCCACCCTCACATGTGCAATCAAGAAATGGCTGGTTTCCTGTTGAGGAGGAGATGGATCCTGCTCAAATTCGTCGAGCAGTCTCAAAAGAATATCCGTTGGATTCTGAAATGATTCATATGGAAAAGCACAGGCCTCGTCATCCATCATTTTTTTCTAAGATTGATAACTCAACTCAGTCTGACAGGATGCTTCATGAGAATCGCAGGCCGCCAAAGGAGgtaccactaatcttatttaacctatgattttacagttgtcagtttttttggtctttatactgctgtacgacgtttagtgctcactgtgatatatttgcagTCTCTCCGGAGAGATGAACAGTTACGTTCAAATAACAATCTACCTGACTCTCATCCTTTCTATggtaagccatcaaagttatttgttcttgtatcattttgttctgaagataaatcactgacttgggtattgggatggactctctaGGGGAGGATGCGTCTTGGAATCAATCTTCCTCTAGGAACAGTGATCTTGACTTCCTACCTGAACGAAGTGTCTCAGCAACGGAGACTTCAGCTGATGTTCTACACGGAATTGCTATCAAATGTGGAGCTAAGGTatgtaaatatcatcatgattaccattaattccatacgtgagttgatgtgttattattccatgacattgtaggtGGAGTACAAACCAAGTTTAGTTTCTAGTACAGATTTGCGGTTCTCTGTTGaggtacgtattgctcttagacgtatctgtttgtatggtgtcagtaattttggtggaaccttatgctctttgagatcctatatttcctttgagtgaggttactttgttgattgtgtcaactgtacattaaatctatgttttttttgcAGGCTTGGCTTTCTAATCAAAAAATTGGAGAAGGGATTGGCAAATCGAGAAGAGAAGCCCTGCATAAGGCTGCTGAAGCTTCTATACAGAATTTAGCTggtaagactttctgactcatgatttactcgtgtcttaatctttgtctgcagagatactatttgagatagattgtttgaatctgctatattgggtgaatgttatttgtttgatgtttctaaaccatcttcacaatattgggtgtagatctcaatttttcaaccaatctgtttagtctgtaatattaatagatctattgtagcttcgtgttggtcctcataaatgggtttatatcaatgagtatgagtactgccaccacaaacggttgcgtgtcagtatgttatgatatcaaaactgtgggtcccttccctttacaagggtgagagctatcttggatttgtggcagttggctcaggtttaatattggtcggcttcattcacattgttcttataatgaggctttaaactcattgttgttcgtttgtttccagtttcttgagttcttactcctttttttgcaGATGGATATATGCGTGCAAATGGTGACCCAGGGCCCAGCCACAGAGATGCTACCCCCTTCACCAATGAAAATATAAGTATGGGAAACGCAAATGCGCTTAATAATCAGCCATTTGCTAGAGATGAAACAGCGTTGCCAGTTTCTTCTAGACCTACAGATCCGAGATTAGAAGGTTCTATGAGGCACACTGGCTCCAGTGTGAGATCAATGCTTGGTCAACCTCTGCATAAACGACAAGGATCTCCACggtttgttcttgactatatctatatgattatcaaaataaaaatgtcagttgatatattttaaaaaccggtttcttgttgatgtttaGATCATTTGGTGGGATGTCAAACAAGCGATTAAAGCCGGACTTTCAACGGTCTCTGCAACGGATGCCATCTTCGGGAAGATACTCTGACTACAAAGACCATGACGGTGATTATAAAGATCATGACATCGATTACAAGGATGACGATGACTAAaaataaaaccatgtgaagaacgaaccacattctacattaattccattctcttggtaaaaacagctaccaagacgaattctttgtcaagttcctttcttcgccaaatgatgatcaagacagcgagagttgcctctcttgtattgatgtaacaacaatttgaggcggttcgcgatttttgtatcatagaaactcttgagttgaagcatcagctcgagtggccacaaagataagacctaaggatgaacgtttagcttgttctcaggctgttaagtttccacaaagctttttctgcagtttccatagttaacagtccttgttttcactacaacattaagagcttgatttaatattgtaaatttttactgttctactagtaagtgtttaggttttgactgattcaaaggttatgagaaaagttacataaactatgtgttggaactgtggaatcaacttatcctttattgagaaacatcaactaaactttgcacaagagtataacccaaaaataaaaacacaataagaccagtttatatcacagaacaagctcagcGGGCGTGTCAATAATATCACTCTGTACATCCACAAACAGACGATAACGGCTCTCTCTTTTATAGGTGTAAACCTTAAACTGCATTCTAGAAGCACACCTCTTTTTGACATACTTCGGGTATACATATCAGTATATATTCTTATACCGCAAAAATCAGCGCGCAAATACGCATACTGTTATCTGGCTTTTAGTAAGCGAATTCGGTACCGGATCCAGTCGACTGAATTGGTTCCGGCGCCAGCCTGCTTTTTTGTACAAAGTTGGCATTATAAAAAAGCATTGCTTATCAATTTGTTGCAACGAACAGGTCACTATCAGTCAAAATAAAATCATTATTTGGGGCCCGAGCTTAAGTAACTAACTAACAGGAAGAGTTTGTAGAAACGCAAAAAGGCCATCCGTCAGGATGGCCTTCTGCTTAGTTTGATGCCTGGCAGTTTATGGCGGGCGTCCTGCCCGCCACCCTCCGGGCCGTTGCTTCACAACGTTCAAATCCGCTCCCGGCGGATTTGTCCTACTCAGGAGAGCGTTCACCGACAAACAACAGATAAAACGAAAGGCCCAGTCTTCCGACTGAGCCTTTCGTTTTATTTGATGCCTGGCAGTTCCCTACTCTCGCTTAGTAGTTAGACGTCCCCGAGATCCATGCTAGCGGTAATACGGTTATCCACAGAATCAGGGGATAACGCAGGAAAG

>pEnCPL1(-NLS-C)-FLAG
AACATGTGAGCAAAAGGCCAGCAAAAGGCCAGGAACCGTAAAAAGGCCGCGTTGCTGGCGTTTTTCCATAGGCTCCGCCCCCCTGACGAGCATCACAAAAATCGACGCTCAAGTCAGAGGTGGCGAAACCCGACAGGACTATAAAGATACCAGGCGTTTCCCCCTGGAAGCTCCCTCGTGCGCTCTCCTGTTCCGACCCTGCCGCTTACCGGATACCTGTCCGCCTTTCTCCCTTCGGGAAGCGTGGCGCTTTCTCATAGCTCACGCTGTAGGTATCTCAGTTCGGTGTAGGTCGTTCGCTCCAAGCTGGGCTGTGTGCACGAACCCCCCGTTCAGCCCGACCGCTGCGCCTTATCCGGTAACTATCGTCTTGAGTCCAACCCGGTAAGACACGACTTATCGCCACTGGCAGCAGCCACTGGTAACAGGATTAGCAGAGCGAGGTATGTAGGCGGTGCTACAGAGTTCTTGAAGTGGTGGCCTAACTACGGCTACACTAGAAGAACAGTATTTGGTATCTGCGCTCTGCTGAAGCCAGTTACCTTCGGAAAAAGAGTTGGTAGCTCTTGATCCGGCAAACAAACCACCGCTGGTAGCGGTGGTTTTTTTGTTTGCAAGCAGCAGATTACGCGCAGAAAAAAAGGATCTCAAGAAGATCCTTTGATCTTTTCTACGGGGTCTGACGCTCAGTGGAACGGGGCCCAATCTGAATAATGTTACAACCAATTAACCAATTCTGATTAGAAAAACTCATCGAGCATCAAATGAAACTGCAATTTATTCATATCAGGATTATCAATACCATATTTTTGAAAAAGCCGTTTCTGTAATGAAGGAGAAAACTCACCGAGGCAGTTCCATAGGATGGCAAGATCCTGGTATCGGTCTGCGATTCCGACTCGTCCAACATCAATACAACCTATTAATTTCCCCTCGTCAAAAATAAGGTTATCAAGTGAGAAATCACCATGAGTGACGACTGAATCCGGTGAGAATGGCAAAAGTTTATGCATTTCTTTCCAGACTTGTTCAACAGGCCAGCCATTACGCTCGTCATCAAAATCACTCGCATCAACCAAACCGTTATTCATTCGTGATTGCGCCTGAGCGAGACGAAATACGCGATCGCTGTTAAAAGGACAATTACAAACAGGAATCGAATGCAACCGGCGCAGGAACACTGCCAGCGCATCAACAATATTTTCACCTGAATCAGGATATTCTTCTAATACCTGGAATGCTGTTTTTCCGGGGATCGCAGTGGTGAGTAACCATGCATCATCAGGAGTACGGATAAAATGCTTGATGGTCGGAAGAGGCATAAATTCCGTCAGCCAGTTTAGTCTGACCATCTCATCTGTAACATCATTGGCAACGCTACCTTTGCCATGTTTCAGAAACAACTCTGGCGCATCGGGCTTCCCATACAAGCGATAGATTGTCGCACCTGATTGCCCGACATTATCGCGAGCCCATTTATACCCATATAAATCAGCATCCATGTTGGAATTTAATCGCGGCCTCGACGTTTCCCGTTGAATATGGCTCATAACACCCCTTGTATTACTGTTTATGTAAGCAGACAGTTTTATTGTTCATGATGATATATTTTTATCTTGTGCAATGTAACATCAGAGATTTTGAGACACGGGCCAGAGCTGCAGCTGGATGGCAAATAATGATTTTATTTTGACTGATAGTGACCTGTTCGTTGCAACAAATTGATAAGCAATGCTTTCTTATAATGCCAACTTTGTACAAGAAAGCTGGGTCTAGATATCTCGAGTGCGGCCGCGAATTCTATATTCCCCAGAACATCAGGTTAATGGCGTTTTTGATGTCATTTTCGCGGTGGCTGAGATCAGCCACTTCTTCCCCGATAACGGAGACCGGCACACTGGCCATATCGGTGGTCATCATGCGCCAGCTTTCATCCCCGATATGCACCACCGGGTAAAGTTCACGGGAGACTTTATCTGACAGCAGACGTGCACTGGCCAGGGGGATCACCATCCGTCGCCCgctcagcaatcttcattctccgttgaagctgaggaaacagaaattcagaatattcagaatctaaagaatgcaataaaacaaattgagaggtaataataaggtttgagctatacctttttcttcttattagagatgcctttctctttgttctgattatcctgctcgtcgtcgtctgaatcagaatcagagttaaccttctttttgacatcttctttctcctcagactcatctttcgtaccgtcttcttcagaggcaagaggttcgcggaagttgaacttctcgaagatttccttaaactcatcgttaaaaccatcttcaaattcagcttgctctggaacatactctatcacaatctgctcacaaacctatcaaagagaaacatataccaaaaatcatcagcaaacgataaacaatcacaaaccctaagaaaaaccctagaacacctctccatgaatcgagtacgagaagatgagcacaaagttaacctgtggctggggatctgtattctctttggattcagaagcagcagaaacgtccgatgcatctacatcggcttgggatgctttgttgttcttcttctgcttccgtctgcggcggcgacggtcaatctcacgagatttcttagaggaagcggaggtgtttccgttggagacatcaccgttagaaacgacgctatgaacgagtgcgacggttgaatcggcggtcatattcggtgttctctctgaatcggtgatgtgaaaagagagattgagaggagaaggaagaacgacggaaatcgaggatatacgtatatgaacaagagtcggtttgctgaaattctctctgattctatttccggtttggcataaggcccatataagtagaagacgaatatatctgccaataggcccaacactttatatttttcttcgagtgtaagaattgttttgtagaagaccatctactagtaactaatagaaaatttcaaaggaaatgtatggaacaatattcaaacactactataaatgttggcacgagttaactctacattattcgtaaaaatgttctattgaacttttaaaattataaaattacagtttacacaatgtcttgaaattttgaagaaagttataagtatcaaaattgtatatatgtgggtatttgagatttaaataaaattctctgactaacaacaaaacttttaataaaatttaaatgttttagtttattattcgtaaaaatttagtttttacatgaattgaggtaatttttattcactttgagattttattaatgtgagcacgactcccggtgtatgttatcggttgtttattatgcaattagaacaatatacattgtgcctttttagtttcaaaattgttttcataagacattaggaaagaacacggaaaaaaaagacattaggaaagaattttgtaacggcttttgtacgtaacggttatttttaaacaaggaaaaaaatactgtctataaaaaaaaattatctttacgtagttgtgtattttagaaaacaaaataaatcattttttatttactaaactattattttataaggaaaagattgaaaagagtaggggaaagatatatgtgaaaaaatattcatgcttggtagataaaaaatatttcacaaataaagagacaagtatatgtcaaaaatatcatgtcttttgaataaataatcttctaaaaaaaaagaattagatgaactataaatatcttgtggtatatgaatccttgacactgtaaaaatcaaaacatgagatcagaaacacaagtataaaagtacattacaagtacggtatgaatcgaaaaaaaaacagaatttgacaggttttgagctgataaaaactatttcaggcttttattaatttttaaaaatagtattaattgtttttaaaataagacataaataaaaaaaagaacggttaaagaaaatgaaggggcccttcgtgttttgttttcccttaaaaaaaccaaggacaaaggcataatgccgtattcacaatcttgactcttcgttatctggatctagggtttctctcgatttttagaacgccacaaaacctaataaacttttcccagatacacaaacaaactcatcatcaaccaaggaagaagaaagaaactagggtttttttttgtggattcatcatcggtattttacagatctatattcaaagggaacaaaatcttaaggaacaaacactaaattttcattctttctcttatttacccatttatcaaaaatcttccttttgttttcctgattcttgctaaagaaaaaaactcggatccaattcataaactagtgtggactggtgatcaatctatcaattctggccaagggacaacaaaaagtttagattttgatgaaccaattttgagatgagacaatagacatccattgatctgtaaactttaagaaggagaaggagaaaagaaagtATGTATAGTAATAATAGAGTAGAAGTGTTTCATGGTGATGGAAGACTTGGAGAATTGGAGATATACCCTTCAAGGGAATTGAATCAGCAACAAGATGATGTGATGAAGCAGAGGAAGAAGAAACAGAGGGAAGTAATGGAGCTAGCCAAGATGGGAATCAGAATAAGCCACTTTTCTCAATCTGGCGAGAGGTGTCCTCCTCTTGCAATACTTACTACAATTTCATCTTGTGGCCTTTGTTTCAAATTAGAAGCTTCACCTTCTCCAGCTCAGGAGTCACTCAGTTTATTCTACTCGTCCTGTCTCAGGGACAACAaggtatctaaaccttacgaacctttaagccttactcagacttagattttatcaactaaaactcaaaaacacttaatgataaataggattttgtgtcattatttaacttccttaatgtcagagctgcatcaagtttggggctttagaaacttttagtagagtgggggtttgaatcttgtgttgtttgttatgttacaaattgtcctcatatttgtgagttttggatttttgcttcttgcAGACAGCAGTAATGCTCTTGGGTGGAGAAGAGCTCCATTTGGTTGCTATGTACTCGGAAAATATCAAGAATGACCGTCCTTGTTTCTGGGCATTTAGTGTTGCTCCTGGAATTTACGATTCCTGTCTTGTTATGTTGAATCTTAGATGTCTGGGTATTGTCTTTGATCTTGATGAAACCCTTGTAGTGGCGAATACCATGCGCTCATTTGAGGATAAGATTGACGGGTTTCAGCGGAGAATAAACAACGAGATGGACCCTCAACGCCTTGCCGTTATAGTGGCTGAGATGAAGCGTTATCAAGATGACAAAAATCTATTGAAGCAATATATTGAAAGTGACCAGGTTGTTGAAAACGGGGAGGTGATAAAGGTGCAATCTGAAATTGTTCCTGCCTTGTCTGACAACCATCAGCCTCTTGTTCGCCCTCTGATAAGGTTGCAAGAGAAGAATATTATTCTGACTCGCATTAACCCAATGgtatgcaagtcttgaatcagtatatgtctgttagtttctgttccccgtatacatatatgtttagtgcttactacacatttaaaagacaataagtggtggtgtgctgtgtggtggatttccttgaatacttgtggtataaccttttatttttcatttgctcctttctggagcacctagatttttctgaattcttgtggctgaatctgcattcctatatttacacacagATTCGTGATACAAGTGTTCTTGTGAGAATGAGGCCCTCATGGGAGGAACTTCGAAGCTATTTGACAGCAAAAGGGCGTAAGCGTTTTGAAGTATATGTTTGCACGATGGCTGAAAGAGATTACGCCTTAGAGATGTGGAGGCTCCTTGATCCAGAAGGGAATTTGATAAACACAAATGACTTGCTTGCTCGCATCGTTTGTGTGAAATCTGGTatactttttggtatcttatacctgcttatatttcatcatggtaaaacttcttacaagcttgtaattaaccaccacaggtTTTAAAAAGTCACTGTTCAATGTGTTTCTCGATGGAACCTGCCATCCAAAGATGGCATTGGTAATTGATGATCGATTGAAAGTTTGGGATGAGAAGGATCAGCCGAGGGTACATGTGGTTCCTGCATTCGCTCCCTATTATTCTCCTCAAGCTGAAGtaagtataatttttacctagttgaaattggttatgaaaaatgcagaagcatgtgaatttgataagaatattattaatcaaaagaatcacaagtcatttagaatggaacaaatgaagccttataagacctaacataagctagctttgtggtgagttctacgcaaggggtctttgtgggcctggtttgttgcacaatttctaccagaagtgatagtcttgacttttcagtaataaatggtgtcacatatagctcgtttccttttcttgtaggCTGCTGCAACACCAGTACTATGTGTTGCCAGGAACGTTGCCTGTGGTGTCAGAGGTGGATTTTTcaggtaagatgtcagatttgataatagtagtttgttttcttgacatctctactgatcaagggtgcttccttagtacatacttacggtgaaatggtatttgaacttggttaCAGGGATTTTGATGATAGTCTGCTACCAAGGATTGCTGAAATTTCTTATGAGAATGATGCTGAGGATATTCCTTCTCCGCCTGATGTCAGCCATTATTTGGTGTCGGAGGttagtcgtgatacttgttagcgattgggagtagataattttttggttctcttccaggcagtctgggagcttattttactcacctttgaaactgcttcccagtaactcattcttttttcaatataggATGATACATCGGGTTTAAATGGGAACAAAGATCCACTTTCCTTTGACGGGATGGCTGATACTGAAGTGGAGAGAAGACTGAaggtgatttacattttgaggctctattgttactgagttattgtggtgatccattaaagatgccaactccagtaaacatggcttctggtttaaattttctgcccaatgttgaaattcaaatacatttttccgttttattcAGGAGGCAATTTCTGCATCTTCAGCTGTCCTTCCGGCGGCAAATATAGATCCGAGGATAGCTGCTCCCGTTCAGTTCCCCATGGCTTCTGCTTCTTCTGTTTCAGTTCCAGTACCAGTACAAGTCGTGCAACAAGCAATACAACCTTCAGCTATGGCCTTTCCAAGTATTCCATTTCAACAACCTCAACAACCGACATCAATAGCTAAACACTTGGTTCCTTCAGAACCAAGCTTGCAGAGTTCTCCTGCTAGAGAGGAAGGTGAGGTACCTGAATCAGAATTAGATCCAGATACTAGGAGGAGACTCCTCATATTGCAGCATGGACAAGATACTAGGGATCCTGCTCCAAGTGAACCTTCATTTCCTCAGAGACCTCCAGTTCAAGCTCCACCCTCACATGTGCAATCAAGAAATGGCTGGTTTCCTGTTGAGGAGGAGATGGATCCTGCTCAAATTCGTCGAGCAGTCTCAAAAGAATATCCGTTGGATTCTGAAATGATTCATATGGAAAAGCACAGGCCTCGTCATCCATCATTTTTTTCTAAGATTGATAACTCAACTCAGTCTGACAGGATGCTTCATGAGAATCGCAGGCCGCCAAAGGAGgtaccactaatcttatttaacctatgattttacagttgtcagtttttttggtctttatactgctgtacgacgtttagtgctcactgtgatatatttgcagTCTCTCCGGAGAGATGAACAGTTACGTTCAAATAACAATCTACCTGACTCTCATCCTTTCTATggtaagccatcaaagttatttgttcttgtatcattttgttctgaagataaatcactgacttgggtattgggatggactctctaGGGGAGGATGCGTCTTGGAATCAATCTTCCTCTAGGAACAGTGATCTTGACTTCCTACCTGAACGAAGTGTCTCAGCAACGGAGACTTCAGCTGATGTTCTACACGGAATTGCTATCAAATGTGGAGCTAAGGTatgtaaatatcatcatgattaccattaattccatacgtgagttgatgtgttattattccatgacattgtaggtGGAGTACAAACCAAGTTTAGTTTCTAGTACAGATTTGCGGTTCTCTGTTGaggtacgtattgctcttagacgtatctgtttgtatggtgtcagtaattttggtggaaccttatgctctttgagatcctatatttcctttgagtgaggttactttgttgattgtgtcaactgtacattaaatctatgttttttttgcAGGCTTGGCTTTCTAATCAAAAAATTGGAGAAGGGATTGGCAAATCGAGAAGAGAAGCCCTGCATAAGGCTGCTGAAGCTTCTATACAGAATTTAGCTggtaagactttctgactcatgatttactcgtgtcttaatctttgtctgcagagatactatttgagatagattgtttgaatctgctatattgggtgaatgttatttgtttgatgtttctaaaccatcttcacaatattgggtgtagatctcaatttttcaaccaatctgtttagtctgtaatattaatagatctattgtagcttcgtgttggtcctcataaatgggtttatatcaatgagtatgagtactgccaccacaaacggttgcgtgtcagtatgttatgatatcaaaactgtgggtcccttccctttacaagggtgagagctatcttggatttgtggcagttggctcaggtttaatattggtcggcttcattcacattgttcttataatgaggctttaaactcattgttgttcgtttgtttccagtttcttgagttcttactcctttttttgcaGATGGATATATGCGTGCAAATGGTGACCCAGGGCCCAGCCACAGAGATGCTACCCCCTTCACCAATGAAAATATAAGTATGGGAAACGCAAATGCGCTTAATAATCAGCCATTTGCTAGAGATGAAACAGCGTTGCCAGTTTCTTCTAGACCTACAGATCCGAGATTAGAAGGTTCTATGAGGCACACTGGCTCCATTACTGCACTCAGGGAATTGgtatgtatctccttagtgcggatactgttgattgatatggttgcttgcttacattcacatattgttttttctcatctttgattcatctgtaaccaaattccagTGTGCATCGGAGGGTCTTGAGATGGCTTTTCAATCTCAGCGTCAGCTTCCATCTGACATGGTCCACAGAGATGAATTACATGCTCAGGTTcgcacccctaaaagattagaacacagaagtgttaaattttttaaaaaaaaaatctaagatagacaattttcagttaaaagagaaagattcatgattttctcttcagggccatcagtatatttcatatctattcaattggtttgaagtatctagagtgtagacccctcttgatactctttgtaatatatttcaggttGAAATAGATGGGCGTGTTGTAGGGGAAGGAGTTGGATCGACATGGGACGAAGCTAGAATGCaggtaactcaactaaattcttgcctcgggtttattctgatcccatcttttcccttctctgacgttcttacctttAGGCTGCTGAGAGAGCACTGTCCAGTGTGAGATCAATGCTTGGTCAACCTCTGCATAAACGACAAGGATCTCCACggtttgttcttgactatatctatatgattatcaaaataaaaatgtcagttgatatattttaaaaaccggtttcttgttgatgtttaGATCATTTGGTGGGATGTCAAACGACTTTCAACGGTCTCTGCAACGGATGCCATCTTCGGGAAGATACTCTGACTACAAAGACCATGACGGTGATTATAAAGATCATGACATCGATTACAAGGATGACGATGACTAAaaataaaaccatgtgaagaacgaaccacattctacattaattccattctcttggtaaaaacagctaccaagacgaattctttgtcaagttcctttcttcgccaaatgatgatcaagacagcgagagttgcctctcttgtattgatgtaacaacaatttgaggcggttcgcgatttttgtatcatagaaactcttgagttgaagcatcagctcgagtggccacaaagataagacctaaggatgaacgtttagcttgttctcaggctgttaagtttccacaaagctttttctgcagtttccatagttaacagtccttgttttcactacaacattaagagcttgatttaatattgtaaatttttactgttctactagtaagtgtttaggttttgactgattcaaaggttatgagaaaagttacataaactatgtgttggaactgtggaatcaacttatcctttattgagaaacatcaactaaactttgcacaagagtataacccaaaaataaaaacacaataagaccagtttatatcacagaacaagctcagcGGGCGTGTCAATAATATCACTCTGTACATCCACAAACAGACGATAACGGCTCTCTCTTTTATAGGTGTAAACCTTAAACTGCATTCTAGAAGCACACCTCTTTTTGACATACTTCGGGTATACATATCAGTATATATTCTTATACCGCAAAAATCAGCGCGCAAATACGCATACTGTTATCTGGCTTTTAGTAAGCGAATTCGGTACCGGATCCAGTCGACTGAATTGGTTCCGGCGCCAGCCTGCTTTTTTGTACAAAGTTGGCATTATAAAAAAGCATTGCTTATCAATTTGTTGCAACGAACAGGTCACTATCAGTCAAAATAAAATCATTATTTGGGGCCCGAGCTTAAGTAACTAACTAACAGGAAGAGTTTGTAGAAACGCAAAAAGGCCATCCGTCAGGATGGCCTTCTGCTTAGTTTGATGCCTGGCAGTTTATGGCGGGCGTCCTGCCCGCCACCCTCCGGGCCGTTGCTTCACAACGTTCAAATCCGCTCCCGGCGGATTTGTCCTACTCAGGAGAGCGTTCACCGACAAACAACAGATAAAACGAAAGGCCCAGTCTTCCGACTGAGCCTTTCGTTTTATTTGATGCCTGGCAGTTCCCTACTCTCGCTTAGTAGTTAGACGTCCCCGAGATCCATGCTAGCGGTAATACGGTTATCCACAGAATCAGGGGATAACGCAGGAAAG

>pEnCPL1(-NLS-N)-GFP
AACATGTGAGCAAAAGGCCAGCAAAAGGCCAGGAACCGTAAAAAGGCCGCGTTGCTGGCGTTTTTCCATAGGCTCCGCCCCCCTGACGAGCATCACAAAAATCGACGCTCAAGTCAGAGGTGGCGAAACCCGACAGGACTATAAAGATACCAGGCGTTTCCCCCTGGAAGCTCCCTCGTGCGCTCTCCTGTTCCGACCCTGCCGCTTACCGGATACCTGTCCGCCTTTCTCCCTTCGGGAAGCGTGGCGCTTTCTCATAGCTCACGCTGTAGGTATCTCAGTTCGGTGTAGGTCGTTCGCTCCAAGCTGGGCTGTGTGCACGAACCCCCCGTTCAGCCCGACCGCTGCGCCTTATCCGGTAACTATCGTCTTGAGTCCAACCCGGTAAGACACGACTTATCGCCACTGGCAGCAGCCACTGGTAACAGGATTAGCAGAGCGAGGTATGTAGGCGGTGCTACAGAGTTCTTGAAGTGGTGGCCTAACTACGGCTACACTAGAAGAACAGTATTTGGTATCTGCGCTCTGCTGAAGCCAGTTACCTTCGGAAAAAGAGTTGGTAGCTCTTGATCCGGCAAACAAACCACCGCTGGTAGCGGTGGTTTTTTTGTTTGCAAGCAGCAGATTACGCGCAGAAAAAAAGGATCTCAAGAAGATCCTTTGATCTTTTCTACGGGGTCTGACGCTCAGTGGAACGGGGCCCAATCTGAATAATGTTACAACCAATTAACCAATTCTGATTAGAAAAACTCATCGAGCATCAAATGAAACTGCAATTTATTCATATCAGGATTATCAATACCATATTTTTGAAAAAGCCGTTTCTGTAATGAAGGAGAAAACTCACCGAGGCAGTTCCATAGGATGGCAAGATCCTGGTATCGGTCTGCGATTCCGACTCGTCCAACATCAATACAACCTATTAATTTCCCCTCGTCAAAAATAAGGTTATCAAGTGAGAAATCACCATGAGTGACGACTGAATCCGGTGAGAATGGCAAAAGTTTATGCATTTCTTTCCAGACTTGTTCAACAGGCCAGCCATTACGCTCGTCATCAAAATCACTCGCATCAACCAAACCGTTATTCATTCGTGATTGCGCCTGAGCGAGACGAAATACGCGATCGCTGTTAAAAGGACAATTACAAACAGGAATCGAATGCAACCGGCGCAGGAACACTGCCAGCGCATCAACAATATTTTCACCTGAATCAGGATATTCTTCTAATACCTGGAATGCTGTTTTTCCGGGGATCGCAGTGGTGAGTAACCATGCATCATCAGGAGTACGGATAAAATGCTTGATGGTCGGAAGAGGCATAAATTCCGTCAGCCAGTTTAGTCTGACCATCTCATCTGTAACATCATTGGCAACGCTACCTTTGCCATGTTTCAGAAACAACTCTGGCGCATCGGGCTTCCCATACAAGCGATAGATTGTCGCACCTGATTGCCCGACATTATCGCGAGCCCATTTATACCCATATAAATCAGCATCCATGTTGGAATTTAATCGCGGCCTCGACGTTTCCCGTTGAATATGGCTCATAACACCCCTTGTATTACTGTTTATGTAAGCAGACAGTTTTATTGTTCATGATGATATATTTTTATCTTGTGCAATGTAACATCAGAGATTTTGAGACACGGGCCAGAGCTGCAGCTGGATGGCAAATAATGATTTTATTTTGACTGATAGTGACCTGTTCGTTGCAACAAATTGATAAGCAATGCTTTCTTATAATGCCAACTTTGTACAAGAAAGCTGGGTCTAGATATCTCGAGTGCGGCCGCGAATTCTATATTCCCCAGAACATCAGGTTAATGGCGTTTTTGATGTCATTTTCGCGGTGGCTGAGATCAGCCACTTCTTCCCCGATAACGGAGACCGGCACACTGGCCATATCGGTGGTCATCATGCGCCAGCTTTCATCCCCGATATGCACCACCGGGTAAAGTTCACGGGAGACTTTATCTGACAGCAGACGTGCACTGGCCAGGGGGATCACCATCCGTCGCCCgctcagcaatcttcattctccgttgaagctgaggaaacagaaattcagaatattcagaatctaaagaatgcaataaaacaaattgagaggtaataataaggtttgagctatacctttttcttcttattagagatgcctttctctttgttctgattatcctgctcgtcgtcgtctgaatcagaatcagagttaaccttctttttgacatcttctttctcctcagactcatctttcgtaccgtcttcttcagaggcaagaggttcgcggaagttgaacttctcgaagatttccttaaactcatcgttaaaaccatcttcaaattcagcttgctctggaacatactctatcacaatctgctcacaaacctatcaaagagaaacatataccaaaaatcatcagcaaacgataaacaatcacaaaccctaagaaaaaccctagaacacctctccatgaatcgagtacgagaagatgagcacaaagttaacctgtggctggggatctgtattctctttggattcagaagcagcagaaacgtccgatgcatctacatcggcttgggatgctttgttgttcttcttctgcttccgtctgcggcggcgacggtcaatctcacgagatttcttagaggaagcggaggtgtttccgttggagacatcaccgttagaaacgacgctatgaacgagtgcgacggttgaatcggcggtcatattcggtgttctctctgaatcggtgatgtgaaaagagagattgagaggagaaggaagaacgacggaaatcgaggatatacgtatatgaacaagagtcggtttgctgaaattctctctgattctatttccggtttggcataaggcccatataagtagaagacgaatatatctgccaataggcccaacactttatatttttcttcgagtgtaagaattgttttgtagaagaccatctactagtaactaatagaaaatttcaaaggaaatgtatggaacaatattcaaacactactataaatgttggcacgagttaactctacattattcgtaaaaatgttctattgaacttttaaaattataaaattacagtttacacaatgtcttgaaattttgaagaaagttataagtatcaaaattgtatatatgtgggtatttgagatttaaataaaattctctgactaacaacaaaacttttaataaaatttaaatgttttagtttattattcgtaaaaatttagtttttacatgaattgaggtaatttttattcactttgagattttattaatgtgagcacgactcccggtgtatgttatcggttgtttattatgcaattagaacaatatacattgtgcctttttagtttcaaaattgttttcataagacattaggaaagaacacggaaaaaaaagacattaggaaagaattttgtaacggcttttgtacgtaacggttatttttaaacaaggaaaaaaatactgtctataaaaaaaaattatctttacgtagttgtgtattttagaaaacaaaataaatcattttttatttactaaactattattttataaggaaaagattgaaaagagtaggggaaagatatatgtgaaaaaatattcatgcttggtagataaaaaatatttcacaaataaagagacaagtatatgtcaaaaatatcatgtcttttgaataaataatcttctaaaaaaaaagaattagatgaactataaatatcttgtggtatatgaatccttgacactgtaaaaatcaaaacatgagatcagaaacacaagtataaaagtacattacaagtacggtatgaatcgaaaaaaaaacagaatttgacaggttttgagctgataaaaactatttcaggcttttattaatttttaaaaatagtattaattgtttttaaaataagacataaataaaaaaaagaacggttaaagaaaatgaaggggcccttcgtgttttgttttcccttaaaaaaaccaaggacaaaggcataatgccgtattcacaatcttgactcttcgttatctggatctagggtttctctcgatttttagaacgccacaaaacctaataaacttttcccagatacacaaacaaactcatcatcaaccaaggaagaagaaagaaactagggtttttttttgtggattcatcatcggtattttacagatctatattcaaagggaacaaaatcttaaggaacaaacactaaattttcattctttctcttatttacccatttatcaaaaatcttccttttgttttcctgattcttgctaaagaaaaaaactcggatccaattcataaactagtgtggactggtgatcaatctatcaattctggccaagggacaacaaaaagtttagattttgatgaaccaattttgagatgagacaatagacatccattgatctgtaaactttaagaaggagaaggagaaaagaaagtATGTATAGTAATAATAGAGTAGAAGTGTTTCATGGTGATGGAAGACTTGGAGAATTGGAGATATACCCTTCAAGGGAATTGAATCAGCAACAAGATGATGTGATGAAGCAGtctgctgcagctCAGAGGGAAGTAATGGAGCTAGCCAAGATGGGAATCAGAATAAGCCACTTTTCTCAATCTGGCGAGAGGTGTCCTCCTCTTGCAATACTTACTACAATTTCATCTTGTGGCCTTTGTTTCAAATTAGAAGCTTCACCTTCTCCAGCTCAGGAGTCACTCAGTTTATTCTACTCGTCCTGTCTCAGGGACAACAaggtatctaaaccttacgaacctttaagccttactcagacttagattttatcaactaaaactcaaaaacacttaatgataaataggattttgtgtcattatttaacttccttaatgtcagagctgcatcaagtttggggctttagaaacttttagtagagtgggggtttgaatcttgtgttgtttgttatgttacaaattgtcctcatatttgtgagttttggatttttgcttcttgcAGACAGCAGTAATGCTCTTGGGTGGAGAAGAGCTCCATTTGGTTGCTATGTACTCGGAAAATATCAAGAATGACCGTCCTTGTTTCTGGGCATTTAGTGTTGCTCCTGGAATTTACGATTCCTGTCTTGTTATGTTGAATCTTAGATGTCTGGGTATTGTCTTTGATCTTGATGAAACCCTTGTAGTGGCGAATACCATGCGCTCATTTGAGGATAAGATTGACGGGTTTCAGCGGAGAATAAACAACGAGATGGACCCTCAACGCCTTGCCGTTATAGTGGCTGAGATGAAGCGTTATCAAGATGACAAAAATCTATTGAAGCAATATATTGAAAGTGACCAGGTTGTTGAAAACGGGGAGGTGATAAAGGTGCAATCTGAAATTGTTCCTGCCTTGTCTGACAACCATCAGCCTCTTGTTCGCCCTCTGATAAGGTTGCAAGAGAAGAATATTATTCTGACTCGCATTAACCCAATGgtatgcaagtcttgaatcagtatatgtctgttagtttctgttccccgtatacatatatgtttagtgcttactacacatttaaaagacaataagtggtggtgtgctgtgtggtggatttccttgaatacttgtggtataaccttttatttttcatttgctcctttctggagcacctagatttttctgaattcttgtggctgaatctgcattcctatatttacacacagATTCGTGATACAAGTGTTCTTGTGAGAATGAGGCCCTCATGGGAGGAACTTCGAAGCTATTTGACAGCAAAAGGGCGTAAGCGTTTTGAAGTATATGTTTGCACGATGGCTGAAAGAGATTACGCCTTAGAGATGTGGAGGCTCCTTGATCCAGAAGGGAATTTGATAAACACAAATGACTTGCTTGCTCGCATCGTTTGTGTGAAATCTGGTatactttttggtatcttatacctgcttatatttcatcatggtaaaacttcttacaagcttgtaattaaccaccacaggtTTTAAAAAGTCACTGTTCAATGTGTTTCTCGATGGAACCTGCCATCCAAAGATGGCATTGGTAATTGATGATCGATTGAAAGTTTGGGATGAGAAGGATCAGCCGAGGGTACATGTGGTTCCTGCATTCGCTCCCTATTATTCTCCTCAAGCTGAAGtaagtataatttttacctagttgaaattggttatgaaaaatgcagaagcatgtgaatttgataagaatattattaatcaaaagaatcacaagtcatttagaatggaacaaatgaagccttataagacctaacataagctagctttgtggtgagttctacgcaaggggtctttgtgggcctggtttgttgcacaatttctaccagaagtgatagtcttgacttttcagtaataaatggtgtcacatatagctcgtttccttttcttgtaggCTGCTGCAACACCAGTACTATGTGTTGCCAGGAACGTTGCCTGTGGTGTCAGAGGTGGATTTTTcaggtaagatgtcagatttgataatagtagtttgttttcttgacatctctactgatcaagggtgcttccttagtacatacttacggtgaaatggtatttgaacttggttaCAGGGATTTTGATGATAGTCTGCTACCAAGGATTGCTGAAATTTCTTATGAGAATGATGCTGAGGATATTCCTTCTCCGCCTGATGTCAGCCATTATTTGGTGTCGGAGGttagtcgtgatacttgttagcgattgggagtagataattttttggttctcttccaggcagtctgggagcttattttactcacctttgaaactgcttcccagtaactcattcttttttcaatataggATGATACATCGGGTTTAAATGGGAACAAAGATCCACTTTCCTTTGACGGGATGGCTGATACTGAAGTGGAGAGAAGACTGAaggtgatttacattttgaggctctattgttactgagttattgtggtgatccattaaagatgccaactccagtaaacatggcttctggtttaaattttctgcccaatgttgaaattcaaatacatttttccgttttattcAGGAGGCAATTTCTGCATCTTCAGCTGTCCTTCCGGCGGCAAATATAGATCCGAGGATAGCTGCTCCCGTTCAGTTCCCCATGGCTTCTGCTTCTTCTGTTTCAGTTCCAGTACCAGTACAAGTCGTGCAACAAGCAATACAACCTTCAGCTATGGCCTTTCCAAGTATTCCATTTCAACAACCTCAACAACCGACATCAATAGCTAAACACTTGGTTCCTTCAGAACCAAGCTTGCAGAGTTCTCCTGCTAGAGAGGAAGGTGAGGTACCTGAATCAGAATTAGATCCAGATACTAGGAGGAGACTCCTCATATTGCAGCATGGACAAGATACTAGGGATCCTGCTCCAAGTGAACCTTCATTTCCTCAGAGACCTCCAGTTCAAGCTCCACCCTCACATGTGCAATCAAGAAATGGCTGGTTTCCTGTTGAGGAGGAGATGGATCCTGCTCAAATTCGTCGAGCAGTCTCAAAAGAATATCCGTTGGATTCTGAAATGATTCATATGGAAAAGCACAGGCCTCGTCATCCATCATTTTTTTCTAAGATTGATAACTCAACTCAGTCTGACAGGATGCTTCATGAGAATCGCAGGCCGCCAAAGGAGgtaccactaatcttatttaacctatgattttacagttgtcagtttttttggtctttatactgctgtacgacgtttagtgctcactgtgatatatttgcagTCTCTCCGGAGAGATGAACAGTTACGTTCAAATAACAATCTACCTGACTCTCATCCTTTCTATggtaagccatcaaagttatttgttcttgtatcattttgttctgaagataaatcactgacttgggtattgggatggactctctaGGGGAGGATGCGTCTTGGAATCAATCTTCCTCTAGGAACAGTGATCTTGACTTCCTACCTGAACGAAGTGTCTCAGCAACGGAGACTTCAGCTGATGTTCTACACGGAATTGCTATCAAATGTGGAGCTAAGGTatgtaaatatcatcatgattaccattaattccatacgtgagttgatgtgttattattccatgacattgtaggtGGAGTACAAACCAAGTTTAGTTTCTAGTACAGATTTGCGGTTCTCTGTTGaggtacgtattgctcttagacgtatctgtttgtatggtgtcagtaattttggtggaaccttatgctctttgagatcctatatttcctttgagtgaggttactttgttgattgtgtcaactgtacattaaatctatgttttttttgcAGGCTTGGCTTTCTAATCAAAAAATTGGAGAAGGGATTGGCAAATCGAGAAGAGAAGCCCTGCATAAGGCTGCTGAAGCTTCTATACAGAATTTAGCTggtaagactttctgactcatgatttactcgtgtcttaatctttgtctgcagagatactatttgagatagattgtttgaatctgctatattgggtgaatgttatttgtttgatgtttctaaaccatcttcacaatattgggtgtagatctcaatttttcaaccaatctgtttagtctgtaatattaatagatctattgtagcttcgtgttggtcctcataaatgggtttatatcaatgagtatgagtactgccaccacaaacggttgcgtgtcagtatgttatgatatcaaaactgtgggtcccttccctttacaagggtgagagctatcttggatttgtggcagttggctcaggtttaatattggtcggcttcattcacattgttcttataatgaggctttaaactcattgttgttcgtttgtttccagtttcttgagttcttactcctttttttgcaGATGGATATATGCGTGCAAATGGTGACCCAGGGCCCAGCCACAGAGATGCTACCCCCTTCACCAATGAAAATATAAGTATGGGAAACGCAAATGCGCTTAATAATCAGCCATTTGCTAGAGATGAAACAGCGTTGCCAGTTTCTTCTAGACCTACAGATCCGAGATTAGAAGGTTCTATGAGGCACACTGGCTCCATTACTGCACTCAGGGAATTGgtatgtatctccttagtgcggatactgttgattgatatggttgcttgcttacattcacatattgttttttctcatctttgattcatctgtaaccaaattccagTGTGCATCGGAGGGTCTTGAGATGGCTTTTCAATCTCAGCGTCAGCTTCCATCTGACATGGTCCACAGAGATGAATTACATGCTCAGGTTcgcacccctaaaagattagaacacagaagtgttaaattttttaaaaaaaaaatctaagatagacaattttcagttaaaagagaaagattcatgattttctcttcagggccatcagtatatttcatatctattcaattggtttgaagtatctagagtgtagacccctcttgatactctttgtaatatatttcaggttGAAATAGATGGGCGTGTTGTAGGGGAAGGAGTTGGATCGACATGGGACGAAGCTAGAATGCaggtaactcaactaaattcttgcctcgggtttattctgatcccatcttttcccttctctgacgttcttacctttAGGCTGCTGAGAGAGCACTGTCCAGTGTGAGATCAATGCTTGGTCAACCTCTGCATAAACGACAAGGATCTCCACggtttgttcttgactatatctatatgattatcaaaataaaaatgtcagttgatatattttaaaaaccggtttcttgttgatgtttaGATCATTTGGTGGGATGTCAAACAAGCGATTAAAGCCGGACTTTCAACGGTCTCTGCAACGGATGCCATCTTCGGGAAGATACTCTATGAGCAAGGGCGAGGAGCTGTTCACCGGGGTGGTGCCCATCCTGGTCGAGCTGGACGGCGACGTAAACGGCCACAAGTTCAGCGTGTCCGGCGAGGGCGAGGGCGATGCCACCTACGGCAAGCTGACCCTGAAGTTCATCTGCACCACCGGCAAGCTGCCCGTGCCCTGGCCCACCCTCGTGACCACCTTCACCTACGGCGTGCAGTGCTTCAGCCGCTACCCCGACCACATGAAGCAGCACGACTTCTTCAAGTCCGCCATGCCCGAAGGCTACGTCCAGGAGCGCACCATCTTCTTCAAGGACGACGGCAACTACAAGACCCGCGCCGAGGTGAAGTTCGAGGGCGACACCCTGGTGAACCGCATCGAGCTGAAGGGCATCGACTTCAAGGAGGACGGCAACATCCTGGGGCACAAGCTGGAGTACAACTACAACAGCCACAACGTCTATATCATGGCCGACAAGCAGAAGAACGGCATCAAGGTGAACTTCAAGATCCGCCACAACATCGAGGACGGCAGCGTGCAGCTCGCCGACCACTACCAGCAGAACACCCCCATCGGCGACGGCCCCGTGCTGCTGCCCGACAACCACTACCTGAGCACCCAGTCCGCCCTGAGCAAAGACCCCAACGAGAAGCGCGATCACATGGTCCTGCTGGAGTTCGTGACCGCCGCCGGGATCACTCACGGCATGGACGAGCTGTACAAATAAaaataaaaccatgtgaagaacgaaccacattctacattaattccattctcttggtaaaaacagctaccaagacgaattctttgtcaagttcctttcttcgccaaatgatgatcaagacagcgagagttgcctctcttgtattgatgtaacaacaatttgaggcggttcgcgatttttgtatcatagaaactcttgagttgaagcatcagctcgagtggccacaaagataagacctaaggatgaacgtttagcttgttctcaggctgttaagtttccacaaagctttttctgcagtttccatagttaacagtccttgttttcactacaacattaagagcttgatttaatattgtaaatttttactgttctactagtaagtgtttaggttttgactgattcaaaggttatgagaaaagttacataaactatgtgttggaactgtggaatcaacttatcctttattgagaaacatcaactaaactttgcacaagagtataacccaaaaataaaaacacaataagaccagtttatatcacagaacaagctcagcGGGCGTGTCAATAATATCACTCTGTACATCCACAAACAGACGATAACGGCTCTCTCTTTTATAGGTGTAAACCTTAAACTGCATTCTAGAAGCACACCTCTTTTTGACATACTTCGGGTATACATATCAGTATATATTCTTATACCGCAAAAATCAGCGCGCAAATACGCATACTGTTATCTGGCTTTTAGTAAGCGAATTCGGTACCGGATCCAGTCGACTGAATTGGTTCCGGCGCCAGCCTGCTTTTTTGTACAAAGTTGGCATTATAAAAAAGCATTGCTTATCAATTTGTTGCAACGAACAGGTCACTATCAGTCAAAATAAAATCATTATTTGGGGCCCGAGCTTAAGTAACTAACTAACAGGAAGAGTTTGTAGAAACGCAAAAAGGCCATCCGTCAGGATGGCCTTCTGCTTAGTTTGATGCCTGGCAGTTTATGGCGGGCGTCCTGCCCGCCACCCTCCGGGCCGTTGCTTCACAACGTTCAAATCCGCTCCCGGCGGATTTGTCCTACTCAGGAGAGCGTTCACCGACAAACAACAGATAAAACGAAAGGCCCAGTCTTCCGACTGAGCCTTTCGTTTTATTTGATGCCTGGCAGTTCCCTACTCTCGCTTAGTAGTTAGACGTCCCCGAGATCCATGCTAGCGGTAATACGGTTATCCACAGAATCAGGGGATAACGCAGGAAAG

>pEnCPL1(-NLS-C)
AACATGTGAGCAAAAGGCCAGCAAAAGGCCAGGAACCGTAAAAAGGCCGCGTTGCTGGCGTTTTTCCATAGGCTCCGCCCCCCTGACGAGCATCACAAAAATCGACGCTCAAGTCAGAGGTGGCGAAACCCGACAGGACTATAAAGATACCAGGCGTTTCCCCCTGGAAGCTCCCTCGTGCGCTCTCCTGTTCCGACCCTGCCGCTTACCGGATACCTGTCCGCCTTTCTCCCTTCGGGAAGCGTGGCGCTTTCTCATAGCTCACGCTGTAGGTATCTCAGTTCGGTGTAGGTCGTTCGCTCCAAGCTGGGCTGTGTGCACGAACCCCCCGTTCAGCCCGACCGCTGCGCCTTATCCGGTAACTATCGTCTTGAGTCCAACCCGGTAAGACACGACTTATCGCCACTGGCAGCAGCCACTGGTAACAGGATTAGCAGAGCGAGGTATGTAGGCGGTGCTACAGAGTTCTTGAAGTGGTGGCCTAACTACGGCTACACTAGAAGAACAGTATTTGGTATCTGCGCTCTGCTGAAGCCAGTTACCTTCGGAAAAAGAGTTGGTAGCTCTTGATCCGGCAAACAAACCACCGCTGGTAGCGGTGGTTTTTTTGTTTGCAAGCAGCAGATTACGCGCAGAAAAAAAGGATCTCAAGAAGATCCTTTGATCTTTTCTACGGGGTCTGACGCTCAGTGGAACGGGGCCCAATCTGAATAATGTTACAACCAATTAACCAATTCTGATTAGAAAAACTCATCGAGCATCAAATGAAACTGCAATTTATTCATATCAGGATTATCAATACCATATTTTTGAAAAAGCCGTTTCTGTAATGAAGGAGAAAACTCACCGAGGCAGTTCCATAGGATGGCAAGATCCTGGTATCGGTCTGCGATTCCGACTCGTCCAACATCAATACAACCTATTAATTTCCCCTCGTCAAAAATAAGGTTATCAAGTGAGAAATCACCATGAGTGACGACTGAATCCGGTGAGAATGGCAAAAGTTTATGCATTTCTTTCCAGACTTGTTCAACAGGCCAGCCATTACGCTCGTCATCAAAATCACTCGCATCAACCAAACCGTTATTCATTCGTGATTGCGCCTGAGCGAGACGAAATACGCGATCGCTGTTAAAAGGACAATTACAAACAGGAATCGAATGCAACCGGCGCAGGAACACTGCCAGCGCATCAACAATATTTTCACCTGAATCAGGATATTCTTCTAATACCTGGAATGCTGTTTTTCCGGGGATCGCAGTGGTGAGTAACCATGCATCATCAGGAGTACGGATAAAATGCTTGATGGTCGGAAGAGGCATAAATTCCGTCAGCCAGTTTAGTCTGACCATCTCATCTGTAACATCATTGGCAACGCTACCTTTGCCATGTTTCAGAAACAACTCTGGCGCATCGGGCTTCCCATACAAGCGATAGATTGTCGCACCTGATTGCCCGACATTATCGCGAGCCCATTTATACCCATATAAATCAGCATCCATGTTGGAATTTAATCGCGGCCTCGACGTTTCCCGTTGAATATGGCTCATAACACCCCTTGTATTACTGTTTATGTAAGCAGACAGTTTTATTGTTCATGATGATATATTTTTATCTTGTGCAATGTAACATCAGAGATTTTGAGACACGGGCCAGAGCTGCAGCTGGATGGCAAATAATGATTTTATTTTGACTGATAGTGACCTGTTCGTTGCAACAAATTGATAAGCAATGCTTTCTTATAATGCCAACTTTGTACAAGAAAGCTGGGTCTAGATATCTCGAGTGCGGCCGCGAATTCTATATTCCCCAGAACATCAGGTTAATGGCGTTTTTGATGTCATTTTCGCGGTGGCTGAGATCAGCCACTTCTTCCCCGATAACGGAGACCGGCACACTGGCCATATCGGTGGTCATCATGCGCCAGCTTTCATCCCCGATATGCACCACCGGGTAAAGTTCACGGGAGACTTTATCTGACAGCAGACGTGCACTGGCCAGGGGGATCACCATCCGTCGCCCgctcagcaatcttcattctccgttgaagctgaggaaacagaaattcagaatattcagaatctaaagaatgcaataaaacaaattgagaggtaataataaggtttgagctatacctttttcttcttattagagatgcctttctctttgttctgattatcctgctcgtcgtcgtctgaatcagaatcagagttaaccttctttttgacatcttctttctcctcagactcatctttcgtaccgtcttcttcagaggcaagaggttcgcggaagttgaacttctcgaagatttccttaaactcatcgttaaaaccatcttcaaattcagcttgctctggaacatactctatcacaatctgctcacaaacctatcaaagagaaacatataccaaaaatcatcagcaaacgataaacaatcacaaaccctaagaaaaaccctagaacacctctccatgaatcgagtacgagaagatgagcacaaagttaacctgtggctggggatctgtattctctttggattcagaagcagcagaaacgtccgatgcatctacatcggcttgggatgctttgttgttcttcttctgcttccgtctgcggcggcgacggtcaatctcacgagatttcttagaggaagcggaggtgtttccgttggagacatcaccgttagaaacgacgctatgaacgagtgcgacggttgaatcggcggtcatattcggtgttctctctgaatcggtgatgtgaaaagagagattgagaggagaaggaagaacgacggaaatcgaggatatacgtatatgaacaagagtcggtttgctgaaattctctctgattctatttccggtttggcataaggcccatataagtagaagacgaatatatctgccaataggcccaacactttatatttttcttcgagtgtaagaattgttttgtagaagaccatctactagtaactaatagaaaatttcaaaggaaatgtatggaacaatattcaaacactactataaatgttggcacgagttaactctacattattcgtaaaaatgttctattgaacttttaaaattataaaattacagtttacacaatgtcttgaaattttgaagaaagttataagtatcaaaattgtatatatgtgggtatttgagatttaaataaaattctctgactaacaacaaaacttttaataaaatttaaatgttttagtttattattcgtaaaaatttagtttttacatgaattgaggtaatttttattcactttgagattttattaatgtgagcacgactcccggtgtatgttatcggttgtttattatgcaattagaacaatatacattgtgcctttttagtttcaaaattgttttcataagacattaggaaagaacacggaaaaaaaagacattaggaaagaattttgtaacggcttttgtacgtaacggttatttttaaacaaggaaaaaaatactgtctataaaaaaaaattatctttacgtagttgtgtattttagaaaacaaaataaatcattttttatttactaaactattattttataaggaaaagattgaaaagagtaggggaaagatatatgtgaaaaaatattcatgcttggtagataaaaaatatttcacaaataaagagacaagtatatgtcaaaaatatcatgtcttttgaataaataatcttctaaaaaaaaagaattagatgaactataaatatcttgtggtatatgaatccttgacactgtaaaaatcaaaacatgagatcagaaacacaagtataaaagtacattacaagtacggtatgaatcgaaaaaaaaacagaatttgacaggttttgagctgataaaaactatttcaggcttttattaatttttaaaaatagtattaattgtttttaaaataagacataaataaaaaaaagaacggttaaagaaaatgaaggggcccttcgtgttttgttttcccttaaaaaaaccaaggacaaaggcataatgccgtattcacaatcttgactcttcgttatctggatctagggtttctctcgatttttagaacgccacaaaacctaataaacttttcccagatacacaaacaaactcatcatcaaccaaggaagaagaaagaaactagggtttttttttgtggattcatcatcggtattttacagatctatattcaaagggaacaaaatcttaaggaacaaacactaaattttcattctttctcttatttacccatttatcaaaaatcttccttttgttttcctgattcttgctaaagaaaaaaactcggatccaattcataaactagtgtggactggtgatcaatctatcaattctggccaagggacaacaaaaagtttagattttgatgaaccaattttgagatgagacaatagacatccattgatctgtaaactttaagaaggagaaggagaaaagaaagtATGTATAGTAATAATAGAGTAGAAGTGTTTCATGGTGATGGAAGACTTGGAGAATTGGAGATATACCCTTCAAGGGAATTGAATCAGCAACAAGATGATGTGATGAAGCAGAGGAAGAAGAAACAGAGGGAAGTAATGGAGCTAGCCAAGATGGGAATCAGAATAAGCCACTTTTCTCAATCTGGCGAGAGGTGTCCTCCTCTTGCAATACTTACTACAATTTCATCTTGTGGCCTTTGTTTCAAATTAGAAGCTTCACCTTCTCCAGCTCAGGAGTCACTCAGTTTATTCTACTCGTCCTGTCTCAGGGACAACAaggtatctaaaccttacgaacctttaagccttactcagacttagattttatcaactaaaactcaaaaacacttaatgataaataggattttgtgtcattatttaacttccttaatgtcagagctgcatcaagtttggggctttagaaacttttagtagagtgggggtttgaatcttgtgttgtttgttatgttacaaattgtcctcatatttgtgagttttggatttttgcttcttgcAGACAGCAGTAATGCTCTTGGGTGGAGAAGAGCTCCATTTGGTTGCTATGTACTCGGAAAATATCAAGAATGACCGTCCTTGTTTCTGGGCATTTAGTGTTGCTCCTGGAATTTACGATTCCTGTCTTGTTATGTTGAATCTTAGATGTCTGGGTATTGTCTTTGATCTTGATGAAACCCTTGTAGTGGCGAATACCATGCGCTCATTTGAGGATAAGATTGACGGGTTTCAGCGGAGAATAAACAACGAGATGGACCCTCAACGCCTTGCCGTTATAGTGGCTGAGATGAAGCGTTATCAAGATGACAAAAATCTATTGAAGCAATATATTGAAAGTGACCAGGTTGTTGAAAACGGGGAGGTGATAAAGGTGCAATCTGAAATTGTTCCTGCCTTGTCTGACAACCATCAGCCTCTTGTTCGCCCTCTGATAAGGTTGCAAGAGAAGAATATTATTCTGACTCGCATTAACCCAATGgtatgcaagtcttgaatcagtatatgtctgttagtttctgttccccgtatacatatatgtttagtgcttactacacatttaaaagacaataagtggtggtgtgctgtgtggtggatttccttgaatacttgtggtataaccttttatttttcatttgctcctttctggagcacctagatttttctgaattcttgtggctgaatctgcattcctatatttacacacagATTCGTGATACAAGTGTTCTTGTGAGAATGAGGCCCTCATGGGAGGAACTTCGAAGCTATTTGACAGCAAAAGGGCGTAAGCGTTTTGAAGTATATGTTTGCACGATGGCTGAAAGAGATTACGCCTTAGAGATGTGGAGGCTCCTTGATCCAGAAGGGAATTTGATAAACACAAATGACTTGCTTGCTCGCATCGTTTGTGTGAAATCTGGTatactttttggtatcttatacctgcttatatttcatcatggtaaaacttcttacaagcttgtaattaaccaccacaggtTTTAAAAAGTCACTGTTCAATGTGTTTCTCGATGGAACCTGCCATCCAAAGATGGCATTGGTAATTGATGATCGATTGAAAGTTTGGGATGAGAAGGATCAGCCGAGGGTACATGTGGTTCCTGCATTCGCTCCCTATTATTCTCCTCAAGCTGAAGtaagtataatttttacctagttgaaattggttatgaaaaatgcagaagcatgtgaatttgataagaatattattaatcaaaagaatcacaagtcatttagaatggaacaaatgaagccttataagacctaacataagctagctttgtggtgagttctacgcaaggggtctttgtgggcctggtttgttgcacaatttctaccagaagtgatagtcttgacttttcagtaataaatggtgtcacatatagctcgtttccttttcttgtaggCTGCTGCAACACCAGTACTATGTGTTGCCAGGAACGTTGCCTGTGGTGTCAGAGGTGGATTTTTcaggtaagatgtcagatttgataatagtagtttgttttcttgacatctctactgatcaagggtgcttccttagtacatacttacggtgaaatggtatttgaacttggttaCAGGGATTTTGATGATAGTCTGCTACCAAGGATTGCTGAAATTTCTTATGAGAATGATGCTGAGGATATTCCTTCTCCGCCTGATGTCAGCCATTATTTGGTGTCGGAGGttagtcgtgatacttgttagcgattgggagtagataattttttggttctcttccaggcagtctgggagcttattttactcacctttgaaactgcttcccagtaactcattcttttttcaatataggATGATACATCGGGTTTAAATGGGAACAAAGATCCACTTTCCTTTGACGGGATGGCTGATACTGAAGTGGAGAGAAGACTGAaggtgatttacattttgaggctctattgttactgagttattgtggtgatccattaaagatgccaactccagtaaacatggcttctggtttaaattttctgcccaatgttgaaattcaaatacatttttccgttttattcAGGAGGCAATTTCTGCATCTTCAGCTGTCCTTCCGGCGGCAAATATAGATCCGAGGATAGCTGCTCCCGTTCAGTTCCCCATGGCTTCTGCTTCTTCTGTTTCAGTTCCAGTACCAGTACAAGTCGTGCAACAAGCAATACAACCTTCAGCTATGGCCTTTCCAAGTATTCCATTTCAACAACCTCAACAACCGACATCAATAGCTAAACACTTGGTTCCTTCAGAACCAAGCTTGCAGAGTTCTCCTGCTAGAGAGGAAGGTGAGGTACCTGAATCAGAATTAGATCCAGATACTAGGAGGAGACTCCTCATATTGCAGCATGGACAAGATACTAGGGATCCTGCTCCAAGTGAACCTTCATTTCCTCAGAGACCTCCAGTTCAAGCTCCACCCTCACATGTGCAATCAAGAAATGGCTGGTTTCCTGTTGAGGAGGAGATGGATCCTGCTCAAATTCGTCGAGCAGTCTCAAAAGAATATCCGTTGGATTCTGAAATGATTCATATGGAAAAGCACAGGCCTCGTCATCCATCATTTTTTTCTAAGATTGATAACTCAACTCAGTCTGACAGGATGCTTCATGAGAATCGCAGGCCGCCAAAGGAGgtaccactaatcttatttaacctatgattttacagttgtcagtttttttggtctttatactgctgtacgacgtttagtgctcactgtgatatatttgcagTCTCTCCGGAGAGATGAACAGTTACGTTCAAATAACAATCTACCTGACTCTCATCCTTTCTATggtaagccatcaaagttatttgttcttgtatcattttgttctgaagataaatcactgacttgggtattgggatggactctctaGGGGAGGATGCGTCTTGGAATCAATCTTCCTCTAGGAACAGTGATCTTGACTTCCTACCTGAACGAAGTGTCTCAGCAACGGAGACTTCAGCTGATGTTCTACACGGAATTGCTATCAAATGTGGAGCTAAGGTatgtaaatatcatcatgattaccattaattccatacgtgagttgatgtgttattattccatgacattgtaggtGGAGTACAAACCAAGTTTAGTTTCTAGTACAGATTTGCGGTTCTCTGTTGaggtacgtattgctcttagacgtatctgtttgtatggtgtcagtaattttggtggaaccttatgctctttgagatcctatatttcctttgagtgaggttactttgttgattgtgtcaactgtacattaaatctatgttttttttgcAGGCTTGGCTTTCTAATCAAAAAATTGGAGAAGGGATTGGCAAATCGAGAAGAGAAGCCCTGCATAAGGCTGCTGAAGCTTCTATACAGAATTTAGCTggtaagactttctgactcatgatttactcgtgtcttaatctttgtctgcagagatactatttgagatagattgtttgaatctgctatattgggtgaatgttatttgtttgatgtttctaaaccatcttcacaatattgggtgtagatctcaatttttcaaccaatctgtttagtctgtaatattaatagatctattgtagcttcgtgttggtcctcataaatgggtttatatcaatgagtatgagtactgccaccacaaacggttgcgtgtcagtatgttatgatatcaaaactgtgggtcccttccctttacaagggtgagagctatcttggatttgtggcagttggctcaggtttaatattggtcggcttcattcacattgttcttataatgaggctttaaactcattgttgttcgtttgtttccagtttcttgagttcttactcctttttttgcaGATGGATATATGCGTGCAAATGGTGACCCAGGGCCCAGCCACAGAGATGCTACCCCCTTCACCAATGAAAATATAAGTATGGGAAACGCAAATGCGCTTAATAATCAGCCATTTGCTAGAGATGAAACAGCGTTGCCAGTTTCTTCTAGACCTACAGATCCGAGATTAGAAGGTTCTATGAGGCACACTGGCTCCATTACTGCACTCAGGGAATTGgtatgtatctccttagtgcggatactgttgattgatatggttgcttgcttacattcacatattgttttttctcatctttgattcatctgtaaccaaattccagTGTGCATCGGAGGGTCTTGAGATGGCTTTTCAATCTCAGCGTCAGCTTCCATCTGACATGGTCCACAGAGATGAATTACATGCTCAGGTTcgcacccctaaaagattagaacacagaagtgttaaattttttaaaaaaaaaatctaagatagacaattttcagttaaaagagaaagattcatgattttctcttcagggccatcagtatatttcatatctattcaattggtttgaagtatctagagtgtagacccctcttgatactctttgtaatatatttcaggttGAAATAGATGGGCGTGTTGTAGGGGAAGGAGTTGGATCGACATGGGACGAAGCTAGAATGCaggtaactcaactaaattcttgcctcgggtttattctgatcccatcttttcccttctctgacgttcttacctttAGGCTGCTGAGAGAGCACTGTCCAGTGTGAGATCAATGCTTGGTCAACCTCTGCATAAACGACAAGGATCTCCACggtttgttcttgactatatctatatgattatcaaaataaaaatgtcagttgatatattttaaaaaccggtttcttgttgatgtttaGATCATTTGGTGGGATGTCAAACGACTTTCAACGGTCTCTGCAACGGATGCCATCTTCGGGAAGATACTCTATGAGCAAGGGCGAGGAGCTGTTCACCGGGGTGGTGCCCATCCTGGTCGAGCTGGACGGCGACGTAAACGGCCACAAGTTCAGCGTGTCCGGCGAGGGCGAGGGCGATGCCACCTACGGCAAGCTGACCCTGAAGTTCATCTGCACCACCGGCAAGCTGCCCGTGCCCTGGCCCACCCTCGTGACCACCTTCACCTACGGCGTGCAGTGCTTCAGCCGCTACCCCGACCACATGAAGCAGCACGACTTCTTCAAGTCCGCCATGCCCGAAGGCTACGTCCAGGAGCGCACCATCTTCTTCAAGGACGACGGCAACTACAAGACCCGCGCCGAGGTGAAGTTCGAGGGCGACACCCTGGTGAACCGCATCGAGCTGAAGGGCATCGACTTCAAGGAGGACGGCAACATCCTGGGGCACAAGCTGGAGTACAACTACAACAGCCACAACGTCTATATCATGGCCGACAAGCAGAAGAACGGCATCAAGGTGAACTTCAAGATCCGCCACAACATCGAGGACGGCAGCGTGCAGCTCGCCGACCACTACCAGCAGAACACCCCCATCGGCGACGGCCCCGTGCTGCTGCCCGACAACCACTACCTGAGCACCCAGTCCGCCCTGAGCAAAGACCCCAACGAGAAGCGCGATCACATGGTCCTGCTGGAGTTCGTGACCGCCGCCGGGATCACTCACGGCATGGACGAGCTGTACAAATAAaaataaaaccatgtgaagaacgaaccacattctacattaattccattctcttggtaaaaacagctaccaagacgaattctttgtcaagttcctttcttcgccaaatgatgatcaagacagcgagagttgcctctcttgtattgatgtaacaacaatttgaggcggttcgcgatttttgtatcatagaaactcttgagttgaagcatcagctcgagtggccacaaagataagacctaaggatgaacgtttagcttgttctcaggctgttaagtttccacaaagctttttctgcagtttccatagttaacagtccttgttttcactacaacattaagagcttgatttaatattgtaaatttttactgttctactagtaagtgtttaggttttgactgattcaaaggttatgagaaaagttacataaactatgtgttggaactgtggaatcaacttatcctttattgagaaacatcaactaaactttgcacaagagtataacccaaaaataaaaacacaataagaccagtttatatcacagaacaagctcagcGGGCGTGTCAATAATATCACTCTGTACATCCACAAACAGACGATAACGGCTCTCTCTTTTATAGGTGTAAACCTTAAACTGCATTCTAGAAGCACACCTCTTTTTGACATACTTCGGGTATACATATCAGTATATATTCTTATACCGCAAAAATCAGCGCGCAAATACGCATACTGTTATCTGGCTTTTAGTAAGCGAATTCGGTACCGGATCCAGTCGACTGAATTGGTTCCGGCGCCAGCCTGCTTTTTTGTACAAAGTTGGCATTATAAAAAAGCATTGCTTATCAATTTGTTGCAACGAACAGGTCACTATCAGTCAAAATAAAATCATTATTTGGGGCCCGAGCTTAAGTAACTAACTAACAGGAAGAGTTTGTAGAAACGCAAAAAGGCCATCCGTCAGGATGGCCTTCTGCTTAGTTTGATGCCTGGCAGTTTATGGCGGGCGTCCTGCCCGCCACCCTCCGGGCCGTTGCTTCACAACGTTCAAATCCGCTCCCGGCGGATTTGTCCTACTCAGGAGAGCGTTCACCGACAAACAACAGATAAAACGAAAGGCCCAGTCTTCCGACTGAGCCTTTCGTTTTATTTGATGCCTGGCAGTTCCCTACTCTCGCTTAGTAGTTAGACGTCCCCGAGATCCATGCTAGCGGTAATACGGTTATCCACAGAATCAGGGGATAACGCAGGAAAG

> pEnCPL1(-NLS-NC)-GFP
AACATGTGAGCAAAAGGCCAGCAAAAGGCCAGGAACCGTAAAAAGGCCGCGTTGCTGGCGTTTTTCCATAGGCTCCGCCCCCCTGACGAGCATCACAAAAATCGACGCTCAAGTCAGAGGTGGCGAAACCCGACAGGACTATAAAGATACCAGGCGTTTCCCCCTGGAAGCTCCCTCGTGCGCTCTCCTGTTCCGACCCTGCCGCTTACCGGATACCTGTCCGCCTTTCTCCCTTCGGGAAGCGTGGCGCTTTCTCATAGCTCACGCTGTAGGTATCTCAGTTCGGTGTAGGTCGTTCGCTCCAAGCTGGGCTGTGTGCACGAACCCCCCGTTCAGCCCGACCGCTGCGCCTTATCCGGTAACTATCGTCTTGAGTCCAACCCGGTAAGACACGACTTATCGCCACTGGCAGCAGCCACTGGTAACAGGATTAGCAGAGCGAGGTATGTAGGCGGTGCTACAGAGTTCTTGAAGTGGTGGCCTAACTACGGCTACACTAGAAGAACAGTATTTGGTATCTGCGCTCTGCTGAAGCCAGTTACCTTCGGAAAAAGAGTTGGTAGCTCTTGATCCGGCAAACAAACCACCGCTGGTAGCGGTGGTTTTTTTGTTTGCAAGCAGCAGATTACGCGCAGAAAAAAAGGATCTCAAGAAGATCCTTTGATCTTTTCTACGGGGTCTGACGCTCAGTGGAACGGGGCCCAATCTGAATAATGTTACAACCAATTAACCAATTCTGATTAGAAAAACTCATCGAGCATCAAATGAAACTGCAATTTATTCATATCAGGATTATCAATACCATATTTTTGAAAAAGCCGTTTCTGTAATGAAGGAGAAAACTCACCGAGGCAGTTCCATAGGATGGCAAGATCCTGGTATCGGTCTGCGATTCCGACTCGTCCAACATCAATACAACCTATTAATTTCCCCTCGTCAAAAATAAGGTTATCAAGTGAGAAATCACCATGAGTGACGACTGAATCCGGTGAGAATGGCAAAAGTTTATGCATTTCTTTCCAGACTTGTTCAACAGGCCAGCCATTACGCTCGTCATCAAAATCACTCGCATCAACCAAACCGTTATTCATTCGTGATTGCGCCTGAGCGAGACGAAATACGCGATCGCTGTTAAAAGGACAATTACAAACAGGAATCGAATGCAACCGGCGCAGGAACACTGCCAGCGCATCAACAATATTTTCACCTGAATCAGGATATTCTTCTAATACCTGGAATGCTGTTTTTCCGGGGATCGCAGTGGTGAGTAACCATGCATCATCAGGAGTACGGATAAAATGCTTGATGGTCGGAAGAGGCATAAATTCCGTCAGCCAGTTTAGTCTGACCATCTCATCTGTAACATCATTGGCAACGCTACCTTTGCCATGTTTCAGAAACAACTCTGGCGCATCGGGCTTCCCATACAAGCGATAGATTGTCGCACCTGATTGCCCGACATTATCGCGAGCCCATTTATACCCATATAAATCAGCATCCATGTTGGAATTTAATCGCGGCCTCGACGTTTCCCGTTGAATATGGCTCATAACACCCCTTGTATTACTGTTTATGTAAGCAGACAGTTTTATTGTTCATGATGATATATTTTTATCTTGTGCAATGTAACATCAGAGATTTTGAGACACGGGCCAGAGCTGCAGCTGGATGGCAAATAATGATTTTATTTTGACTGATAGTGACCTGTTCGTTGCAACAAATTGATAAGCAATGCTTTCTTATAATGCCAACTTTGTACAAGAAAGCTGGGTCTAGATATCTCGAGTGCGGCCGCgctcagcaatcttcattctccgttgaagctgaggaaacagaaattcagaatattcagaatctaaagaatgcaataaaacaaattgagaggtaataataaggtttgagctatacctttttcttcttattagagatgcctttctctttgttctgattatcctgctcgtcgtcgtctgaatcagaatcagagttaaccttctttttgacatcttctttctcctcagactcatctttcgtaccgtcttcttcagaggcaagaggttcgcggaagttgaacttctcgaagatttccttaaactcatcgttaaaaccatcttcaaattcagcttgctctggaacatactctatcacaatctgctcacaaacctatcaaagagaaacatataccaaaaatcatcagcaaacgataaacaatcacaaaccctaagaaaaaccctagaacacctctccatgaatcgagtacgagaagatgagcacaaagttaacctgtggctggggatctgtattctctttggattcagaagcagcagaaacgtccgatgcatctacatcggcttgggatgctttgttgttcttcttctgcttccgtctgcggcggcgacggtcaatctcacgagatttcttagaggaagcggaggtgtttccgttggagacatcaccgttagaaacgacgctatgaacgagtgcgacggttgaatcggcggtcatattcggtgttctctctgaatcggtgatgtgaaaagagagattgagaggagaaggaagaacgacggaaatcgaggatatacgtatatgaacaagagtcggtttgctgaaattctctctgattctatttccggtttggcataaggcccatataagtagaagacgaatatatctgccaataggcccaacactttatatttttcttcgagtgtaagaattgttttgtagaagaccatctactagtaactaatagaaaatttcaaaggaaatgtatggaacaatattcaaacactactataaatgttggcacgagttaactctacattattcgtaaaaatgttctattgaacttttaaaattataaaattacagtttacacaatgtcttgaaattttgaagaaagttataagtatcaaaattgtatatatgtgggtatttgagatttaaataaaattctctgactaacaacaaaacttttaataaaatttaaatgttttagtttattattcgtaaaaatttagtttttacatgaattgaggtaatttttattcactttgagattttattaatgtgagcacgactcccggtgtatgttatcggttgtttattatgcaattagaacaatatacattgtgcctttttagtttcaaaattgttttcataagacattaggaaagaacacggaaaaaaaagacattaggaaagaattttgtaacggcttttgtacgtaacggttatttttaaacaaggaaaaaaatactgtctataaaaaaaaattatctttacgtagttgtgtattttagaaaacaaaataaatcattttttatttactaaactattattttataaggaaaagattgaaaagagtaggggaaagatatatgtgaaaaaatattcatgcttggtagataaaaaatatttcacaaataaagagacaagtatatgtcaaaaatatcatgtcttttgaataaataatcttctaaaaaaaaagaattagatgaactataaatatcttgtggtatatgaatccttgacactgtaaaaatcaaaacatgagatcagaaacacaagtataaaagtacattacaagtacggtatgaatcgaaaaaaaaacagaatttgacaggttttgagctgataaaaactatttcaggcttttattaatttttaaaaatagtattaattgtttttaaaataagacataaataaaaaaaagaacggttaaagaaaatgaaggggcccttcgtgttttgttttcccttaaaaaaaccaaggacaaaggcataatgccgtattcacaatcttgactcttcgttatctggatctagggtttctctcgatttttagaacgccacaaaacctaataaacttttcccagatacacaaacaaactcatcatcaaccaaggaagaagaaagaaactagggtttttttttgtggattcatcatcggtattttacagatctatattcaaagggaacaaaatcttaaggaacaaacactaaattttcattctttctcttatttacccatttatcaaaaatcttccttttgttttcctgattcttgctaaagaaaaaaactcggatccaattcataaactagtgtggactggtgatcaatctatcaattctggccaagggacaacaaaaagtttagattttgatgaaccaattttgagatgagacaatagacatccattgatctgtaaactttaagaaggagaaggagaaaagaaagtATGTATAGTAATAATAGAGTAGAAGTGTTTCATGGTGATGGAAGACTTGGAGAATTGGAGATATACCCTTCAAGGGAATTGAATCAGCAACAAGATGATGTGATGAAGCAGAGtgcGgcGgcACAGAGGGAAGTAATGGAGCTAGCCAAGATGGGAATCAGAATAAGCCACTTTTCTCAATCTGGCGAGAGGTGTCCTCCTCTTGCAATACTTACTACAATTTCATCTTGTGGCCTTTGTTTCAAATTAGAAGCTTCACCTTCTCCAGCTCAGGAGTCACTCAGTTTATTCTACTCGTCCTGTCTCAGGGACAACAaggtatctaaaccttacgaacctttaagccttactcagacttagattttatcaactaaaactcaaaaacacttaatgataaataggattttgtgtcattatttaacttccttaatgtcagagctgcatcaagtttggggctttagaaacttttagtagagtgggggtttgaatcttgtgttgtttgttatgttacaaattgtcctcatatttgtgagttttggatttttgcttcttgcAGACAGCAGTAATGCTCTTGGGTGGAGAAGAGCTCCATTTGGTTGCTATGTACTCGGAAAATATCAAGAATGACCGTCCTTGTTTCTGGGCATTTAGTGTTGCTCCTGGAATTTACGATTCCTGTCTTGTTATGTTGAATCTTAGATGTCTGGGTATTGTCTTTGATCTTGATGAAACCCTTGTAGTGGCGAATACCATGCGCTCATTTGAGGATAAGATTGACGGGTTTCAGCGGAGAATAAACAACGAGATGGACCCTCAACGCCTTGCCGTTATAGTGGCTGAGATGAAGCGTTATCAAGATGACAAAAATCTATTGAAGCAATATATTGAAAGTGACCAGGTTGTTGAAAACGGGGAGGTGATAAAGGTGCAATCTGAAATTGTTCCTGCCTTGTCTGACAACCATCAGCCTCTTGTTCGCCCTCTGATAAGGTTGCAAGAGAAGAATATTATTCTGACTCGCATTAACCCAATGgtatgcaagtcttgaatcagtatatgtctgttagtttctgttccccgtatacatatatgtttagtgcttactacacatttaaaagacaataagtggtggtgtgctgtgtggtggatttccttgaatacttgtggtataaccttttatttttcatttgctcctttctggagcacctagatttttctgaattcttgtggctgaatctgcattcctatatttacacacagATTCGTGATACAAGTGTTCTTGTGAGAATGAGGCCCTCATGGGAGGAACTTCGAAGCTATTTGACAGCAAAAGGGCGTAAGCGTTTTGAAGTATATGTTTGCACGATGGCTGAAAGAGATTACGCCTTAGAGATGTGGAGGCTCCTTGATCCAGAAGGGAATTTGATAAACACAAATGACTTGCTTGCTCGCATCGTTTGTGTGAAATCTGGTatactttttggtatcttatacctgcttatatttcatcatggtaaaacttcttacaagcttgtaattaaccaccacaggtTTTAAAAAGTCACTGTTCAATGTGTTTCTCGATGGAACCTGCCATCCAAAGATGGCATTGGTAATTGATGATCGATTGAAAGTTTGGGATGAGAAGGATCAGCCGAGGGTACATGTGGTTCCTGCATTCGCTCCCTATTATTCTCCTCAAGCTGAAGtaagtataatttttacctagttgaaattggttatgaaaaatgcagaagcatgtgaatttgataagaatattattaatcaaaagaatcacaagtcatttagaatggaacaaatgaagccttataagacctaacataagctagctttgtggtgagttctacgcaaggggtctttgtgggcctggtttgttgcacaatttctaccagaagtgatagtcttgacttttcagtaataaatggtgtcacatatagctcgtttccttttcttgtaggCTGCTGCAACACCAGTACTATGTGTTGCCAGGAACGTTGCCTGTGGTGTCAGAGGTGGATTTTTcaggtaagatgtcagatttgataatagtagtttgttttcttgacatctctactgatcaagggtgcttccttagtacatacttacggtgaaatggtatttgaacttggttaCAGGGATTTTGATGATAGTCTGCTACCAAGGATTGCTGAAATTTCTTATGAGAATGATGCTGAGGATATTCCTTCTCCGCCTGATGTCAGCCATTATTTGGTGTCGGAGGttagtcgtgatacttgttagcgattgggagtagataattttttggttctcttccaggcagtctgggagcttattttactcacctttgaaactgcttcccagtaactcattcttttttcaatataggATGATACATCGGGTTTAAATGGGAACAAAGATCCACTTTCCTTTGACGGGATGGCTGATACTGAAGTGGAGAGAAGACTGAaggtgatttacattttgaggctctattgttactgagttattgtggtgatccattaaagatgccaactccagtaaacatggcttctggtttaaattttctgcccaatgttgaaattcaaatacatttttccgttttattcAGGAGGCAATTTCTGCATCTTCAGCTGTCCTTCCGGCGGCAAATATAGATCCGAGGATAGCTGCTCCCGTTCAGTTCCCCATGGCTTCTGCTTCTTCTGTTTCAGTTCCAGTACCAGTACAAGTCGTGCAACAAGCAATACAACCTTCAGCTATGGCCTTTCCAAGTATTCCATTTCAACAACCTCAACAACCGACATCAATAGCTAAACACTTGGTTCCTTCAGAACCAAGCTTGCAGAGTTCTCCTGCTAGAGAGGAAGGTGAGGTACCTGAATCAGAATTAGATCCAGATACTAGGAGGAGACTCCTCATATTGCAGCATGGACAAGATACTAGGGATCCTGCTCCAAGTGAACCTTCATTTCCTCAGAGACCTCCAGTTCAAGCTCCACCCTCACATGTGCAATCAAGAAATGGCTGGTTTCCTGTTGAGGAGGAGATGGATCCTGCTCAAATTCGTCGAGCAGTCTCAAAAGAATATCCGTTGGATTCTGAAATGATTCATATGGAAAAGCACAGGCCTCGTCATCCATCATTTTTTTCTAAGATTGATAACTCAACTCAGTCTGACAGGATGCTTCATGAGAATCGCAGGCCGCCAAAGGAGgtaccactaatcttatttaacctatgattttacagttgtcagtttttttggtctttatactgctgtacgacgtttagtgctcactgtgatatatttgcagTCTCTCCGGAGAGATGAACAGTTACGTTCAAATAACAATCTACCTGACTCTCATCCTTTCTATggtaagccatcaaagttatttgttcttgtatcattttgttctgaagataaatcactgacttgggtattgggatggactctctaGGGGAGGATGCGTCTTGGAATCAATCTTCCTCTAGGAACAGTGATCTTGACTTCCTACCTGAACGAAGTGTCTCAGCAACGGAGACTTCAGCTGATGTTCTACACGGAATTGCTATCAAATGTGGAGCTAAGGTatgtaaatatcatcatgattaccattaattccatacgtgagttgatgtgttattattccatgacattgtaggtGGAGTACAAACCAAGTTTAGTTTCTAGTACAGATTTGCGGTTCTCTGTTGaggtacgtattgctcttagacgtatctgtttgtatggtgtcagtaattttggtggaaccttatgctctttgagatcctatatttcctttgagtgaggttactttgttgattgtgtcaactgtacattaaatctatgttttttttgcAGGCTTGGCTTTCTAATCAAAAAATTGGAGAAGGGATTGGCAAATCGAGAAGAGAAGCCCTGCATAAGGCTGCTGAAGCTTCTATACAGAATTTAGCTggtaagactttctgactcatgatttactcgtgtcttaatctttgtctgcagagatactatttgagatagattgtttgaatctgctatattgggtgaatgttatttgtttgatgtttctaaaccatcttcacaatattgggtgtagatctcaatttttcaaccaatctgtttagtctgtaatattaatagatctattgtagcttcgtgttggtcctcataaatgggtttatatcaatgagtatgagtactgccaccacaaacggttgcgtgtcagtatgttatgatatcaaaactgtgggtcccttccctttacaagggtgagagctatcttggatttgtggcagttggctcaggtttaatattggtcggcttcattcacattgttcttataatgaggctttaaactcattgttgttcgtttgtttccagtttcttgagttcttactcctttttttgcaGATGGATATATGCGTGCAAATGGTGACCCAGGGCCCAGCCACAGAGATGCTACCCCCTTCACCAATGAAAATATAAGTATGGGAAACGCAAATGCGCTTAATAATCAGCCATTTGCTAGAGATGAAACAGCGTTGCCAGTTTCTTCTAGACCTACAGATCCGAGATTAGAAGGTTCTATGAGGCACACTGGCTCCATTACTGCACTCAGGGAATTGgtatgtatctccttagtgcggatactgttgattgatatggttgcttgcttacattcacatattgttttttctcatctttgattcatctgtaaccaaattccagTGTGCATCGGAGGGTCTTGAGATGGCTTTTCAATCTCAGCGTCAGCTTCCATCTGACATGGTCCACAGAGATGAATTACATGCTCAGGTTcgcacccctaaaagattagaacacagaagtgttaaattttttaaaaaaaaaatctaagatagacaattttcagttaaaagagaaagattcatgattttctcttcagggccatcagtatatttcatatctattcaattggtttgaagtatctagagtgtagacccctcttgatactctttgtaatatatttcaggttGAAATAGATGGGCGTGTTGTAGGGGAAGGAGTTGGATCGACATGGGACGAAGCTAGAATGCaggtaactcaactaaattcttgcctcgggtttattctgatcccatcttttcccttctctgacgttcttacctttAGGCTGCTGAGAGAGCACTGTCCAGTGTGAGATCAATGCTTGGTCAACCTCTGCATAAACGACAAGGATCTCCACggtttgttcttgactatatctatatgattatcaaaataaaaatgtcagttgatatattttaaaaaccggtttcttgttgatgtttaGATCATTTGGTGGGATGTCAAACGACTTTCAACGGTCTCTGCAACGGATGCCATCTTCGGGAAGATACTCTATGAGCAAGGGCGAGGAGCTGTTCACCGGGGTGGTGCCCATCCTGGTCGAGCTGGACGGCGACGTAAACGGCCACAAGTTCAGCGTGTCCGGCGAGGGCGAGGGCGATGCCACCTACGGCAAGCTGACCCTGAAGTTCATCTGCACCACCGGCAAGCTGCCCGTGCCCTGGCCCACCCTCGTGACCACCTTCACCTACGGCGTGCAGTGCTTCAGCCGCTACCCCGACCACATGAAGCAGCACGACTTCTTCAAGTCCGCCATGCCCGAAGGCTACGTCCAGGAGCGCACCATCTTCTTCAAGGACGACGGCAACTACAAGACCCGCGCCGAGGTGAAGTTCGAGGGCGACACCCTGGTGAACCGCATCGAGCTGAAGGGCATCGACTTCAAGGAGGACGGCAACATCCTGGGGCACAAGCTGGAGTACAACTACAACAGCCACAACGTCTATATCATGGCCGACAAGCAGAAGAACGGCATCAAGGTGAACTTCAAGATCCGCCACAACATCGAGGACGGCAGCGTGCAGCTCGCCGACCACTACCAGCAGAACACCCCCATCGGCGACGGCCCCGTGCTGCTGCCCGACAACCACTACCTGAGCACCCAGTCCGCCCTGAGCAAAGACCCCAACGAGAAGCGCGATCACATGGTCCTGCTGGAGTTCGTGACCGCCGCCGGGATCACTCACGGCATGGACGAGCTGTACAAATAAaaataaaaccatgtgaagaacgaaccacattctacattaattccattctcttggtaaaaacagctaccaagacgaattctttgtcaagttcctttcttcgccaaatgatgatcaagacagcgagagttgcctctcttgtattgatgtaacaacaatttgaggcggttcgcgatttttgtatcatagaaactcttgagttgaagcatcagctcgagtggccacaaagataagacctaaggatgaacgtttagcttgttctcaggctgttaagtttccacaaagctttttctgcagtttccatagttaacagtccttgttttcactacaacattaagagcttgatttaatattgtaaatttttactgttctactagtaagtgtttaggttttgactgattcaaaggttatgagaaaagttacataaactatgtgttggaactgtggaatcaacttatcctttattgagaaacatcaactaaactttgcacaagagtataacccaaaaataaaaacacaataagaccagtttatatcacagaacaagctcagcGGGCGTGTCAATAATATCACTCTGTACATCCACAAACAGACGATAACGGCTCTCTCTTTTATAGGTGTAAACCTTAAACTGCATTCTAGAAGCACACCTCTTTTTGACATACTTCGGGTATACATATCAGTATATATTCTTATACCGCAAAAATCAGCGCGCAAATACGCATACTGTTATCTGGCTTTTAGTAAGCGAATTCGGTACCGGATCCAGTCGACTGAATTGGTTCCGGCGCCAGCCTGCTTTTTTGTACAAAGTTGGCATTATAAAAAAGCATTGCTTATCAATTTGTTGCAACGAACAGGTCACTATCAGTCAAAATAAAATCATTATTTGGGGCCCGAGCTTAAGTAACTAACTAACAGGAAGAGTTTGTAGAAACGCAAAAAGGCCATCCGTCAGGATGGCCTTCTGCTTAGTTTGATGCCTGGCAGTTTATGGCGGGCGTCCTGCCCGCCACCCTCCGGGCCGTTGCTTCACAACGTTCAAATCCGCTCCCGGCGGATTTGTCCTACTCAGGAGAGCGTTCACCGACAAACAACAGATAAAACGAAAGGCCCAGTCTTCCGACTGAGCCTTTCGTTTTATTTGATGCCTGGCAGTTCCCTACTCTCGCTTAGTAGTTAGACGTCCCCGAGATCCATGCTAGCGGTAATACGGTTATCCACAGAATCAGGGGATAACGCAGGAAAG
